# Supplementary material for: Modeling and simulating the multi-generation product sales, production and inventory system within the context of quality upgrades
Source: PLoS One. 2024 Apr 5;19(4):e0299944. doi: 10.1371/journal.pone.0299944 (PMC10997069; doi:10.1371/journal.pone.0299944)
Supplement: S1 File — (ALP) [file pone.0299944.s001.alp]

<?xml version="1.0" encoding="UTF-8"?>
<!--
*************************************************
	         AnyLogic Project File 
*************************************************	         
-->
<AnyLogicWorkspace WorkspaceVersion="1.9" AnyLogicVersion="8.8.4.202307181709" AlpVersion="8.8.2">
<Model>
	<Id>1692611742934</Id>
	<Name><![CDATA[Supplementary material]]></Name>
	<EngineVersion>6</EngineVersion>
	<JavaPackageName><![CDATA[model8]]></JavaPackageName>
	<ModelTimeUnit><![CDATA[Week]]></ModelTimeUnit>
	<ActiveObjectClasses>
		<!--   =========   Active Object Class   ========  -->
		<ActiveObjectClass>
			<Id>1692611742937</Id>
			<Name><![CDATA[main]]></Name>
			<Generic>false</Generic>
			<GenericParameter>
				<Id>1692611742943</Id>
				<Name><![CDATA[1692611742943]]></Name>
				<GenericParameterValue Class="CodeValue">
					<Code><![CDATA[T extends Agent]]></Code>
				</GenericParameterValue>
				<GenericParameterLabel><![CDATA[泛型参数：]]></GenericParameterLabel>
			</GenericParameter>
			<FlowChartsUsage>ENTITY</FlowChartsUsage>
			<SamplesToKeep>100</SamplesToKeep>
			<LimitNumberOfArrayElements>false</LimitNumberOfArrayElements>
			<ElementsLimitValue>100</ElementsLimitValue>
			<MakeDefaultViewArea>true</MakeDefaultViewArea>
			<SceneGridColor/>
			<SceneBackgroundColor/>
			<SceneSkybox>null</SceneSkybox>
			<AgentProperties>
				<EnvironmentDefinesInitialLocation>true</EnvironmentDefinesInitialLocation>
				<RotateAnimationTowardsMovement>true</RotateAnimationTowardsMovement>
				<RotateAnimationVertically>false</RotateAnimationVertically>
				<VelocityCode Class="CodeUnitValue">
					<Code><![CDATA[10]]></Code>
					<Unit Class="SpeedUnits"><![CDATA[MPS]]></Unit>
				</VelocityCode>
				<PhysicalLength Class="CodeUnitValue">
					<Code><![CDATA[1]]></Code>
					<Unit Class="LengthUnits"><![CDATA[METER]]></Unit>
				</PhysicalLength>
				<PhysicalWidth Class="CodeUnitValue">
					<Code><![CDATA[1]]></Code>
					<Unit Class="LengthUnits"><![CDATA[METER]]></Unit>
				</PhysicalWidth>
				<PhysicalHeight Class="CodeUnitValue">
					<Code><![CDATA[1]]></Code>
					<Unit Class="LengthUnits"><![CDATA[METER]]></Unit>
				</PhysicalHeight>
			</AgentProperties>
			<EnvironmentProperties>
					<EnableSteps>false</EnableSteps>
					<StepDurationCode Class="CodeUnitValue">
						<Code><![CDATA[1.0]]></Code>
						<Unit Class="TimeUnits"><![CDATA[SECOND]]></Unit>
					</StepDurationCode>
					<SpaceType>CONTINUOUS</SpaceType>
					<WidthCode><![CDATA[500]]></WidthCode>
					<HeightCode><![CDATA[500]]></HeightCode>
					<ZHeightCode><![CDATA[0]]></ZHeightCode>
					<ColumnsCountCode><![CDATA[100]]></ColumnsCountCode>
					<RowsCountCode><![CDATA[100]]></RowsCountCode>
					<NeigborhoodType>MOORE</NeigborhoodType>
					<LayoutType>USER_DEF</LayoutType>
					<LayoutTypeApplyOnStartup>true</LayoutTypeApplyOnStartup>
					<NetworkType>USER_DEF</NetworkType>
					<NetworkTypeApplyOnStartup>true</NetworkTypeApplyOnStartup>
					<ConnectionsPerAgentCode><![CDATA[2]]></ConnectionsPerAgentCode>
					<ConnectionsRangeCode><![CDATA[50]]></ConnectionsRangeCode>
					<NeighborLinkFractionCode><![CDATA[0.95]]></NeighborLinkFractionCode>
					<MCode><![CDATA[10]]></MCode>
			</EnvironmentProperties>
			<DatasetsCreationProperties>
				<AutoCreate>true</AutoCreate>
					<OccurrenceAtTime>true</OccurrenceAtTime>
					<OccurrenceDate>1692691200000</OccurrenceDate>
					<OccurrenceTime Class="CodeUnitValue">
						<Code><![CDATA[0]]></Code>
						<Unit Class="TimeUnits"><![CDATA[WEEK]]></Unit>
					</OccurrenceTime>
					<RecurrenceCode Class="CodeUnitValue">
						<Code><![CDATA[1]]></Code>
						<Unit Class="TimeUnits"><![CDATA[WEEK]]></Unit>
					</RecurrenceCode>
			</DatasetsCreationProperties>
			<ScaleRuler>
				<Id>1692611742940</Id>
				<Name><![CDATA[scale]]></Name>
				<X>0</X><Y>-150</Y>
				<PublicFlag>false</PublicFlag>
				<PresentationFlag>false</PresentationFlag>
				<ShowLabel>false</ShowLabel>
				<DrawMode>SHAPE_DRAW_2D3D</DrawMode>
				<Length>100</Length>
				<Rotation>0</Rotation>
				<ScaleType>BASED_ON_LENGTH</ScaleType>
				<ModelLength>10</ModelLength>
				<LengthUnits>METER</LengthUnits>
				<Scale>10</Scale>
				<InheritedFromParentAgentType>true</InheritedFromParentAgentType>
			</ScaleRuler>
			<CurrentLevel>1692611742944</CurrentLevel>
			<ConnectionsId>1692611742938</ConnectionsId>
			<Variables>
				<Variable Class="AuxVariable">
					<Id>1692612064629</Id>
					<Name><![CDATA[创新购买者G1]]></Name>
					<X>270</X><Y>340</Y>
					<Label><X>0</X><Y>-20</Y></Label>
					<PublicFlag>false</PublicFlag>
					<PresentationFlag>true</PresentationFlag>
					<ShowLabel>true</ShowLabel>
					<Properties External="false" Constant="false" Array="false">
						<Formula><![CDATA[创新系数G1*市场潜力G1]]></Formula>
						<Value><![CDATA[0]]></Value>
						<Color/>
					</Properties>

				</Variable>
				<Variable Class="AuxVariable">
					<Id>1692612120475</Id>
					<Name><![CDATA[模仿购买者G1]]></Name>
					<X>350</X><Y>120</Y>
					<Label><X>0</X><Y>-20</Y></Label>
					<PublicFlag>false</PublicFlag>
					<PresentationFlag>true</PresentationFlag>
					<ShowLabel>true</ShowLabel>
					<Properties External="false" Constant="false" Array="false">
						<Formula><![CDATA[(1+0.1*质量水平G1)*模仿系数G1*购买者G1/总人数G1*市场潜力G1]]></Formula>
						<Value><![CDATA[0]]></Value>
						<Color/>
					</Properties>

				</Variable>
				<Variable Class="AuxVariable">
					<Id>1692614110857</Id>
					<Name><![CDATA[创新购买者G2]]></Name>
					<X>270</X><Y>680</Y>
					<Label><X>0</X><Y>-20</Y></Label>
					<PublicFlag>false</PublicFlag>
					<PresentationFlag>true</PresentationFlag>
					<ShowLabel>true</ShowLabel>
					<Properties External="false" Constant="false" Array="false">
						<Formula><![CDATA[(1+0.2*(质量水平G2-质量水平G1)/质量水平G1)*创新系数G2*市场潜力G2]]></Formula>
						<Value><![CDATA[0]]></Value>
						<Color/>
					</Properties>

				</Variable>
				<Variable Class="AuxVariable">
					<Id>1692614144735</Id>
					<Name><![CDATA[模仿购买者G2]]></Name>
					<X>380</X><Y>470</Y>
					<Label><X>0</X><Y>-20</Y></Label>
					<PublicFlag>false</PublicFlag>
					<PresentationFlag>true</PresentationFlag>
					<ShowLabel>true</ShowLabel>
					<Properties External="false" Constant="false" Array="false">
						<Formula><![CDATA[(1+0.1*质量水平G2)*模仿系数G2*购买者G2/总人数G2*市场潜力G2]]></Formula>
						<Value><![CDATA[0]]></Value>
						<Color/>
					</Properties>

				</Variable>
				<Variable Class="AuxVariable">
					<Id>1692949365611</Id>
					<Name><![CDATA[越级速率]]></Name>
					<X>520</X><Y>310</Y>
					<Label><X>0</X><Y>-20</Y></Label>
					<PublicFlag>false</PublicFlag>
					<PresentationFlag>true</PresentationFlag>
					<ShowLabel>true</ShowLabel>
					<Properties External="false" Constant="false" Array="false">
						<Formula><![CDATA[购买速率G1*购买者G2/总人数G2]]></Formula>
						<Value><![CDATA[0]]></Value>
						<Color/>
					</Properties>

				</Variable>
				<Variable Class="AuxVariable">
					<Id>1692949384126</Id>
					<Name><![CDATA[升级速率]]></Name>
					<X>510</X><Y>400</Y>
					<Label><X>0</X><Y>-20</Y></Label>
					<PublicFlag>false</PublicFlag>
					<PresentationFlag>true</PresentationFlag>
					<ShowLabel>true</ShowLabel>
					<Properties External="false" Constant="false" Array="false">
						<Formula><![CDATA[购买者G1*购买速率G2/总人数G2]]></Formula>
						<Value><![CDATA[0]]></Value>
						<Color/>
					</Properties>

				</Variable>
				<Variable Class="AuxVariable">
					<Id>1693317876682</Id>
					<Name><![CDATA[总销售]]></Name>
					<X>970</X><Y>440</Y>
					<Label><X>0</X><Y>-20</Y></Label>
					<PublicFlag>false</PublicFlag>
					<PresentationFlag>true</PresentationFlag>
					<ShowLabel>true</ShowLabel>
					<Properties External="false" Constant="false" Array="false">
						<Formula><![CDATA[产品用户G1+产品用户G2]]></Formula>
						<Value><![CDATA[0]]></Value>
						<Color/>
					</Properties>

				</Variable>
				<Variable Class="AuxVariable">
					<Id>1693317978872</Id>
					<Name><![CDATA[总利润]]></Name>
					<X>970</X><Y>340</Y>
					<Label><X>0</X><Y>-20</Y></Label>
					<PublicFlag>false</PublicFlag>
					<PresentationFlag>true</PresentationFlag>
					<ShowLabel>true</ShowLabel>
					<Properties External="false" Constant="false" Array="false">
						<Formula><![CDATA[利润G1+利润G2]]></Formula>
						<Value><![CDATA[0]]></Value>
						<Color/>
					</Properties>

				</Variable>
				<Variable Class="AuxVariable">
					<Id>1693476336765</Id>
					<Name><![CDATA[期望库存]]></Name>
					<X>240</X><Y>1250</Y>
					<Label><X>0</X><Y>-20</Y></Label>
					<PublicFlag>false</PublicFlag>
					<PresentationFlag>true</PresentationFlag>
					<ShowLabel>true</ShowLabel>
					<Properties External="false" Constant="false" Array="false">
						<Formula><![CDATA[(订货提前期+订货周期)*最大生产能力]]></Formula>
						<Value><![CDATA[0]]></Value>
						<Color/>
					</Properties>

				</Variable>
				<Variable Class="AuxVariable">
					<Id>1693477723181</Id>
					<Name><![CDATA[库存偏差]]></Name>
					<X>420</X><Y>1210</Y>
					<Label><X>0</X><Y>-20</Y></Label>
					<PublicFlag>false</PublicFlag>
					<PresentationFlag>true</PresentationFlag>
					<ShowLabel>true</ShowLabel>
					<Properties External="false" Constant="false" Array="false">
						<Formula><![CDATA[期望库存-库存]]></Formula>
						<Value><![CDATA[0]]></Value>
						<Color/>
					</Properties>

				</Variable>
				<Variable Class="AuxVariable">
					<Id>1693477819168</Id>
					<Name><![CDATA[订货量]]></Name>
					<X>300</X><Y>1370</Y>
					<Label><X>0</X><Y>-20</Y></Label>
					<PublicFlag>false</PublicFlag>
					<PresentationFlag>true</PresentationFlag>
					<ShowLabel>true</ShowLabel>
					<Properties External="false" Constant="false" Array="false">
						<Formula><![CDATA[pulseTrain(0,1,订货周期,150)*库存偏差*调节系数1]]></Formula>
						<Value><![CDATA[0]]></Value>
						<Color/>
					</Properties>

				</Variable>
				<Variable Class="AuxVariable">
					<Id>1693478672250</Id>
					<Name><![CDATA[订单量1]]></Name>
					<X>1350</X><Y>780</Y>
					<Label><X>0</X><Y>-20</Y></Label>
					<PublicFlag>false</PublicFlag>
					<PresentationFlag>true</PresentationFlag>
					<ShowLabel>true</ShowLabel>
					<Properties External="false" Constant="false" Array="false">
						<Formula><![CDATA[购买速率G1-越级速率]]></Formula>
						<Value><![CDATA[0]]></Value>
						<Color/>
					</Properties>

				</Variable>
				<Variable Class="AuxVariable">
					<Id>1693488939924</Id>
					<Name><![CDATA[供给需求差]]></Name>
					<X>1020</X><Y>1140</Y>
					<Label><X>0</X><Y>-20</Y></Label>
					<PublicFlag>false</PublicFlag>
					<PresentationFlag>true</PresentationFlag>
					<ShowLabel>true</ShowLabel>
					<Properties External="false" Constant="false" Array="false">
						<Formula><![CDATA[总销售-消费市场]]></Formula>
						<Value><![CDATA[0]]></Value>
						<Color/>
					</Properties>

				</Variable>
				<Variable Class="AuxVariable">
					<Id>1693570703008</Id>
					<Name><![CDATA[库存总成本]]></Name>
					<X>880</X><Y>1380</Y>
					<Label><X>0</X><Y>-20</Y></Label>
					<PublicFlag>false</PublicFlag>
					<PresentationFlag>true</PresentationFlag>
					<ShowLabel>true</ShowLabel>
					<Properties External="false" Constant="false" Array="false">
						<Formula><![CDATA[库存成本+缺货成本]]></Formula>
						<Value><![CDATA[0]]></Value>
						<Color/>
					</Properties>

				</Variable>
				<Variable Class="AuxVariable">
					<Id>1693570811983</Id>
					<Name><![CDATA[运营利润]]></Name>
					<X>1500</X><Y>790</Y>
					<Label><X>0</X><Y>-20</Y></Label>
					<PublicFlag>false</PublicFlag>
					<PresentationFlag>true</PresentationFlag>
					<ShowLabel>true</ShowLabel>
					<Properties External="false" Constant="false" Array="false">
						<Formula><![CDATA[总利润-库存总成本]]></Formula>
						<Value><![CDATA[0]]></Value>
						<Color/>
					</Properties>

				</Variable>
				<Variable Class="AuxVariable">
					<Id>1694092662986</Id>
					<Name><![CDATA[订单量2]]></Name>
					<X>1350</X><Y>860</Y>
					<Label><X>0</X><Y>-20</Y></Label>
					<PublicFlag>false</PublicFlag>
					<PresentationFlag>true</PresentationFlag>
					<ShowLabel>true</ShowLabel>
					<Properties External="false" Constant="false" Array="false">
						<Formula><![CDATA[购买速率G2+越级速率+升级速率]]></Formula>
						<Value><![CDATA[0]]></Value>
						<Color/>
					</Properties>

				</Variable>
				<Variable Class="AuxVariable">
					<Id>1694167061482</Id>
					<Name><![CDATA[动态价格G1]]></Name>
					<X>360</X><Y>370</Y>
					<Label><X>0</X><Y>-20</Y></Label>
					<PublicFlag>false</PublicFlag>
					<PresentationFlag>true</PresentationFlag>
					<ShowLabel>true</ShowLabel>
					<Properties External="false" Constant="false" Array="false">
						<Formula><![CDATA[价格G1*exp(价格变化G1*时间累计1)]]></Formula>
						<Value><![CDATA[0]]></Value>
						<Color/>
					</Properties>

				</Variable>
				<Variable Class="AuxVariable">
					<Id>1694167087215</Id>
					<Name><![CDATA[动态价格G2]]></Name>
					<X>370</X><Y>710</Y>
					<Label><X>0</X><Y>-20</Y></Label>
					<PublicFlag>false</PublicFlag>
					<PresentationFlag>true</PresentationFlag>
					<ShowLabel>true</ShowLabel>
					<Properties External="false" Constant="false" Array="false">
						<Formula><![CDATA[价格G2*exp(价格变化G2*时间累计2)]]></Formula>
						<Value><![CDATA[0]]></Value>
						<Color/>
					</Properties>

				</Variable>
				<Variable Class="AuxVariable">
					<Id>1694167491494</Id>
					<Name><![CDATA[价格营销G2]]></Name>
					<X>580</X><Y>700</Y>
					<Label><X>0</X><Y>-20</Y></Label>
					<PublicFlag>false</PublicFlag>
					<PresentationFlag>true</PresentationFlag>
					<ShowLabel>true</ShowLabel>
					<Properties External="false" Constant="false" Array="false">
						<Formula><![CDATA[exp(-动态价格G2*价格敏感系数)]]></Formula>
						<Value><![CDATA[0]]></Value>
						<Color/>
					</Properties>

				</Variable>
				<Variable Class="AuxVariable">
					<Id>1694167668550</Id>
					<Name><![CDATA[价格营销G1]]></Name>
					<X>70</X><Y>420</Y>
					<Label><X>0</X><Y>-20</Y></Label>
					<PublicFlag>false</PublicFlag>
					<PresentationFlag>true</PresentationFlag>
					<ShowLabel>true</ShowLabel>
					<Properties External="false" Constant="false" Array="false">
						<Formula><![CDATA[exp(-动态价格G1*价格敏感系数)]]></Formula>
						<Value><![CDATA[0]]></Value>
						<Color/>
					</Properties>

				</Variable>
				<Variable Class="StockVariable">
					<Id>1692611757993</Id>
					<Name><![CDATA[市场潜力G1]]></Name>
					<X>210</X><Y>260</Y>
					<Label><X>-55</X><Y>-20</Y></Label>
					<PublicFlag>false</PublicFlag>
					<PresentationFlag>true</PresentationFlag>
					<ShowLabel>true</ShowLabel>
					<Properties Array="false">
					<EquationStyle>classic</EquationStyle>
					<Width>20</Width>
					<Height>20</Height>
						<InitialValue><![CDATA[总人数G1]]></InitialValue>
						<Color>-65536</Color>
					</Properties>
				</Variable>
				<Variable Class="StockVariable">
					<Id>1692611793167</Id>
					<Name><![CDATA[购买者G1]]></Name>
					<X>580</X><Y>260</Y>
					<Label><X>0</X><Y>-20</Y></Label>
					<PublicFlag>false</PublicFlag>
					<PresentationFlag>true</PresentationFlag>
					<ShowLabel>true</ShowLabel>
					<Properties Array="false">
					<EquationStyle>classic</EquationStyle>
					<Width>20</Width>
					<Height>20</Height>
						<InitialValue><![CDATA[0]]></InitialValue>
						<Color/>
					</Properties>
				</Variable>
				<Variable Class="StockVariable">
					<Id>1692613802534</Id>
					<Name><![CDATA[市场潜力G2]]></Name>
					<X>220</X><Y>570</Y>
					<Label><X>0</X><Y>-20</Y></Label>
					<PublicFlag>false</PublicFlag>
					<PresentationFlag>true</PresentationFlag>
					<ShowLabel>true</ShowLabel>
					<Properties Array="false">
					<EquationStyle>classic</EquationStyle>
					<Width>20</Width>
					<Height>20</Height>
						<InitialValue><![CDATA[总人数G2]]></InitialValue>
						<Color>-65536</Color>
					</Properties>
				</Variable>
				<Variable Class="StockVariable">
					<Id>1692613963989</Id>
					<Name><![CDATA[购买者G2]]></Name>
					<X>580</X><Y>570</Y>
					<Label><X>0</X><Y>-20</Y></Label>
					<PublicFlag>false</PublicFlag>
					<PresentationFlag>true</PresentationFlag>
					<ShowLabel>true</ShowLabel>
					<Properties Array="false">
					<EquationStyle>classic</EquationStyle>
					<Width>20</Width>
					<Height>20</Height>
						<InitialValue><![CDATA[0]]></InitialValue>
						<Color/>
					</Properties>
				</Variable>
				<Variable Class="StockVariable">
					<Id>1692944766074</Id>
					<Name><![CDATA[时间存量1]]></Name>
					<X>530</X><Y>830</Y>
					<Label><X>0</X><Y>-20</Y></Label>
					<PublicFlag>false</PublicFlag>
					<PresentationFlag>true</PresentationFlag>
					<ShowLabel>true</ShowLabel>
					<Properties Array="false">
					<EquationStyle>classic</EquationStyle>
					<Width>20</Width>
					<Height>20</Height>
						<InitialValue><![CDATA[总时间1]]></InitialValue>
						<Color/>
					</Properties>
				</Variable>
				<Variable Class="StockVariable">
					<Id>1692944837626</Id>
					<Name><![CDATA[时间累计1]]></Name>
					<X>800</X><Y>830</Y>
					<Label><X>0</X><Y>-20</Y></Label>
					<PublicFlag>false</PublicFlag>
					<PresentationFlag>true</PresentationFlag>
					<ShowLabel>true</ShowLabel>
					<Properties Array="false">
					<EquationStyle>classic</EquationStyle>
					<Width>20</Width>
					<Height>20</Height>
						<InitialValue><![CDATA[0]]></InitialValue>
						<Color/>
					</Properties>
				</Variable>
				<Variable Class="StockVariable">
					<Id>1692944918839</Id>
					<Name><![CDATA[时间存量2]]></Name>
					<X>530</X><Y>780</Y>
					<Label><X>0</X><Y>-20</Y></Label>
					<PublicFlag>false</PublicFlag>
					<PresentationFlag>true</PresentationFlag>
					<ShowLabel>true</ShowLabel>
					<Properties Array="false">
					<EquationStyle>classic</EquationStyle>
					<Width>20</Width>
					<Height>20</Height>
						<InitialValue><![CDATA[总时间2]]></InitialValue>
						<Color/>
					</Properties>
				</Variable>
				<Variable Class="StockVariable">
					<Id>1692944967393</Id>
					<Name><![CDATA[时间累计2]]></Name>
					<X>800</X><Y>780</Y>
					<Label><X>0</X><Y>-20</Y></Label>
					<PublicFlag>false</PublicFlag>
					<PresentationFlag>true</PresentationFlag>
					<ShowLabel>true</ShowLabel>
					<Properties Array="false">
					<EquationStyle>classic</EquationStyle>
					<Width>20</Width>
					<Height>20</Height>
						<InitialValue><![CDATA[0]]></InitialValue>
						<Color/>
					</Properties>
				</Variable>
				<Variable Class="StockVariable">
					<Id>1692947546160</Id>
					<Name><![CDATA[产品用户G1]]></Name>
					<X>710</X><Y>180</Y>
					<Label><X>0</X><Y>-20</Y></Label>
					<PublicFlag>false</PublicFlag>
					<PresentationFlag>true</PresentationFlag>
					<ShowLabel>true</ShowLabel>
					<Properties Array="false">
					<EquationStyle>custom</EquationStyle>
					<Width>20</Width>
					<Height>20</Height>
						<Expression><![CDATA[购买速率G1-越级速率]]></Expression>
						<InitialValue><![CDATA[0]]></InitialValue>
						<Color/>
					</Properties>
				</Variable>
				<Variable Class="StockVariable">
					<Id>1692947584965</Id>
					<Name><![CDATA[产品用户G2]]></Name>
					<X>710</X><Y>530</Y>
					<Label><X>0</X><Y>-20</Y></Label>
					<PublicFlag>false</PublicFlag>
					<PresentationFlag>true</PresentationFlag>
					<ShowLabel>true</ShowLabel>
					<Properties Array="false">
					<EquationStyle>custom</EquationStyle>
					<Width>20</Width>
					<Height>20</Height>
						<Expression><![CDATA[购买速率G2+越级速率+升级速率]]></Expression>
						<InitialValue><![CDATA[0]]></InitialValue>
						<Color/>
					</Properties>
				</Variable>
				<Variable Class="StockVariable">
					<Id>1692947658220</Id>
					<Name><![CDATA[越级用户]]></Name>
					<X>710</X><Y>290</Y>
					<Label><X>0</X><Y>-20</Y></Label>
					<PublicFlag>false</PublicFlag>
					<PresentationFlag>true</PresentationFlag>
					<ShowLabel>true</ShowLabel>
					<Properties Array="false">
					<EquationStyle>custom</EquationStyle>
					<Width>20</Width>
					<Height>20</Height>
						<Expression><![CDATA[越级速率]]></Expression>
						<InitialValue><![CDATA[0]]></InitialValue>
						<Color/>
					</Properties>
				</Variable>
				<Variable Class="StockVariable">
					<Id>1692947691160</Id>
					<Name><![CDATA[升级用户]]></Name>
					<X>710</X><Y>420</Y>
					<Label><X>0</X><Y>-20</Y></Label>
					<PublicFlag>false</PublicFlag>
					<PresentationFlag>true</PresentationFlag>
					<ShowLabel>true</ShowLabel>
					<Properties Array="false">
					<EquationStyle>custom</EquationStyle>
					<Width>20</Width>
					<Height>20</Height>
						<Expression><![CDATA[升级速率]]></Expression>
						<InitialValue><![CDATA[0]]></InitialValue>
						<Color/>
					</Properties>
				</Variable>
				<Variable Class="StockVariable">
					<Id>1692948795382</Id>
					<Name><![CDATA[利润G1]]></Name>
					<X>850</X><Y>290</Y>
					<Label><X>0</X><Y>-20</Y></Label>
					<PublicFlag>false</PublicFlag>
					<PresentationFlag>true</PresentationFlag>
					<ShowLabel>true</ShowLabel>
					<Properties Array="false">
					<EquationStyle>custom</EquationStyle>
					<Width>20</Width>
					<Height>20</Height>
						<Expression><![CDATA[(购买速率G1-越级速率)*(动态价格G1-0.5*质量水平G1*质量水平G1*质量成本系数)*exp(-贴现因子*时间累计1)]]></Expression>
						<InitialValue><![CDATA[0]]></InitialValue>
						<Color/>
					</Properties>
				</Variable>
				<Variable Class="StockVariable">
					<Id>1692948812235</Id>
					<Name><![CDATA[利润G2]]></Name>
					<X>850</X><Y>420</Y>
					<Label><X>0</X><Y>-20</Y></Label>
					<PublicFlag>false</PublicFlag>
					<PresentationFlag>true</PresentationFlag>
					<ShowLabel>true</ShowLabel>
					<Properties Array="false">
					<EquationStyle>custom</EquationStyle>
					<Width>20</Width>
					<Height>20</Height>
						<Expression><![CDATA[(购买速率G2+越级速率+升级速率)*(动态价格G2-0.5*质量水平G2*质量水平G2*质量成本系数)*exp(-贴现因子*时间累计2)]]></Expression>
						<InitialValue><![CDATA[0]]></InitialValue>
						<Color/>
					</Properties>
				</Variable>
				<Variable Class="StockVariable">
					<Id>1693475483278</Id>
					<Name><![CDATA[产成品]]></Name>
					<X>280</X><Y>1040</Y>
					<Label><X>0</X><Y>-20</Y></Label>
					<PublicFlag>false</PublicFlag>
					<PresentationFlag>true</PresentationFlag>
					<ShowLabel>true</ShowLabel>
					<Properties Array="false">
					<EquationStyle>classic</EquationStyle>
					<Width>20</Width>
					<Height>20</Height>
						<InitialValue><![CDATA[0]]></InitialValue>
						<Color/>
					</Properties>
				</Variable>
				<Variable Class="StockVariable">
					<Id>1693475580076</Id>
					<Name><![CDATA[库存]]></Name>
					<X>620</X><Y>1040</Y>
					<Label><X>0</X><Y>-20</Y></Label>
					<PublicFlag>false</PublicFlag>
					<PresentationFlag>true</PresentationFlag>
					<ShowLabel>true</ShowLabel>
					<Properties Array="false">
					<EquationStyle>classic</EquationStyle>
					<Width>20</Width>
					<Height>20</Height>
						<InitialValue><![CDATA[5030000*库存系数G1]]></InitialValue>
						<Color>-1644806</Color>
					</Properties>
				</Variable>
				<Variable Class="StockVariable">
					<Id>1693475918953</Id>
					<Name><![CDATA[消费市场]]></Name>
					<X>820</X><Y>1040</Y>
					<Label><X>0</X><Y>-20</Y></Label>
					<PublicFlag>false</PublicFlag>
					<PresentationFlag>true</PresentationFlag>
					<ShowLabel>true</ShowLabel>
					<Properties Array="false">
					<EquationStyle>classic</EquationStyle>
					<Width>20</Width>
					<Height>20</Height>
						<InitialValue><![CDATA[0]]></InitialValue>
						<Color/>
					</Properties>
				</Variable>
				<Variable Class="StockVariable">
					<Id>1693555749215</Id>
					<Name><![CDATA[产品损耗]]></Name>
					<X>620</X><Y>890</Y>
					<Label><X>0</X><Y>-20</Y></Label>
					<PublicFlag>false</PublicFlag>
					<PresentationFlag>true</PresentationFlag>
					<ShowLabel>true</ShowLabel>
					<Properties Array="false">
					<EquationStyle>classic</EquationStyle>
					<Width>20</Width>
					<Height>20</Height>
						<InitialValue><![CDATA[0]]></InitialValue>
						<Color/>
					</Properties>
				</Variable>
				<Variable Class="StockVariable">
					<Id>1693569753973</Id>
					<Name><![CDATA[库存成本]]></Name>
					<X>720</X><Y>1260</Y>
					<Label><X>0</X><Y>-20</Y></Label>
					<PublicFlag>false</PublicFlag>
					<PresentationFlag>true</PresentationFlag>
					<ShowLabel>true</ShowLabel>
					<Properties Array="false">
					<EquationStyle>custom</EquationStyle>
					<Width>20</Width>
					<Height>20</Height>
						<Expression><![CDATA[库存*成本系数*调节系数2*exp(-贴现因子*时间累计1)]]></Expression>
						<InitialValue><![CDATA[0]]></InitialValue>
						<Color/>
					</Properties>
				</Variable>
				<Variable Class="StockVariable">
					<Id>1694091228806</Id>
					<Name><![CDATA[缺货成本]]></Name>
					<X>1070</X><Y>1240</Y>
					<Label><X>0</X><Y>-20</Y></Label>
					<PublicFlag>false</PublicFlag>
					<PresentationFlag>true</PresentationFlag>
					<ShowLabel>true</ShowLabel>
					<Properties Array="false">
					<EquationStyle>custom</EquationStyle>
					<Width>20</Width>
					<Height>20</Height>
						<Expression><![CDATA[供给需求差*缺货成本系数*exp(-贴现因子*时间累计1)]]></Expression>
						<InitialValue><![CDATA[0]]></InitialValue>
						<Color/>
					</Properties>
				</Variable>
				<Variable Class="Flow">
					<Id>1692611788010</Id>
					<Name><![CDATA[购买速率G1]]></Name>
					<X>210</X><Y>260</Y>
					<Label><X>0</X><Y>-20</Y></Label>
					<PublicFlag>false</PublicFlag>
					<PresentationFlag>true</PresentationFlag>
					<ShowLabel>true</ShowLabel>
					<Properties SourceId="1692611757993" TargetId="1692611793167" External="false" Constant="false" Array="false">
						<Formula><![CDATA[(创新购买者G1+模仿购买者G1)*价格营销G1]]></Formula>
						<Color/>
						<ValveIndex>1</ValveIndex>
						<Points>
							<Point><X>0</X><Y>0</Y></Point>
							<Point><X>170</X><Y>0</Y></Point>
							<Point><X>370</X><Y>0</Y></Point>
						</Points>
					</Properties>
				</Variable>
				<Variable Class="Flow">
					<Id>1692613994442</Id>
					<Name><![CDATA[购买速率G2]]></Name>
					<X>220</X><Y>570</Y>
					<Label><X>0</X><Y>-20</Y></Label>
					<PublicFlag>false</PublicFlag>
					<PresentationFlag>true</PresentationFlag>
					<ShowLabel>true</ShowLabel>
					<Properties SourceId="1692613802534" TargetId="1692613963989" External="false" Constant="false" Array="false">
						<Formula><![CDATA[(创新购买者G2+模仿购买者G2)*价格营销G2]]></Formula>
						<Color/>
						<ValveIndex>1</ValveIndex>
						<Points>
							<Point><X>0</X><Y>0</Y></Point>
							<Point><X>180</X><Y>0</Y></Point>
							<Point><X>360</X><Y>0</Y></Point>
						</Points>
					</Properties>
				</Variable>
				<Variable Class="Flow">
					<Id>1692944788230</Id>
					<Name><![CDATA[时间流速1]]></Name>
					<X>530</X><Y>830</Y>
					<Label><X>-5</X><Y>-20</Y></Label>
					<PublicFlag>false</PublicFlag>
					<PresentationFlag>true</PresentationFlag>
					<ShowLabel>true</ShowLabel>
					<Properties SourceId="1692944766074" TargetId="1692944837626" External="false" Constant="false" Array="false">
						<Formula><![CDATA[1]]></Formula>
						<Color/>
						<ValveIndex>1</ValveIndex>
						<Points>
							<Point><X>0</X><Y>0</Y></Point>
							<Point><X>140</X><Y>0</Y></Point>
							<Point><X>270</X><Y>0</Y></Point>
						</Points>
					</Properties>
				</Variable>
				<Variable Class="Flow">
					<Id>1692944948147</Id>
					<Name><![CDATA[时间流速2]]></Name>
					<X>530</X><Y>780</Y>
					<Label><X>0</X><Y>-20</Y></Label>
					<PublicFlag>false</PublicFlag>
					<PresentationFlag>true</PresentationFlag>
					<ShowLabel>true</ShowLabel>
					<Properties SourceId="1692944918839" TargetId="1692944967393" External="false" Constant="false" Array="false">
						<Formula><![CDATA[1*调节系数]]></Formula>
						<Color/>
						<ValveIndex>1</ValveIndex>
						<Points>
							<Point><X>0</X><Y>0</Y></Point>
							<Point><X>140</X><Y>0</Y></Point>
							<Point><X>270</X><Y>0</Y></Point>
						</Points>
					</Properties>
				</Variable>
				<Variable Class="Flow">
					<Id>1693475610032</Id>
					<Name><![CDATA[入库速率]]></Name>
					<X>280</X><Y>1040</Y>
					<Label><X>0</X><Y>-20</Y></Label>
					<PublicFlag>false</PublicFlag>
					<PresentationFlag>true</PresentationFlag>
					<ShowLabel>true</ShowLabel>
					<Properties SourceId="1693475483278" TargetId="1693475580076" External="false" Constant="false" Array="false">
						<Formula><![CDATA[产成品/订货提前期]]></Formula>
						<Color/>
						<ValveIndex>1</ValveIndex>
						<Points>
							<Point><X>0</X><Y>0</Y></Point>
							<Point><X>140</X><Y>0</Y></Point>
							<Point><X>340</X><Y>0</Y></Point>
						</Points>
					</Properties>
				</Variable>
				<Variable Class="Flow">
					<Id>1693475689045</Id>
					<Name><![CDATA[生产速率]]></Name>
					<X>50</X><Y>1040</Y>
					<Label><X>0</X><Y>-20</Y></Label>
					<PublicFlag>false</PublicFlag>
					<PresentationFlag>true</PresentationFlag>
					<ShowLabel>true</ShowLabel>
					<Properties TargetId="1693475483278" External="false" Constant="false" Array="false">
						<Formula><![CDATA[订货量]]></Formula>
						<Color/>
						<ValveIndex>1</ValveIndex>
						<Points>
							<Point><X>0</X><Y>0</Y></Point>
							<Point><X>100</X><Y>0</Y></Point>
							<Point><X>230</X><Y>0</Y></Point>
						</Points>
					</Properties>
				</Variable>
				<Variable Class="Flow">
					<Id>1693475880015</Id>
					<Name><![CDATA[出库速率]]></Name>
					<X>620</X><Y>1040</Y>
					<Label><X>0</X><Y>-20</Y></Label>
					<PublicFlag>false</PublicFlag>
					<PresentationFlag>true</PresentationFlag>
					<ShowLabel>true</ShowLabel>
					<Properties SourceId="1693475580076" TargetId="1693475918953" External="false" Constant="false" Array="false">
						<Formula><![CDATA[(订单量1+订单量2+供给需求差)*调节系数2]]></Formula>
						<Color/>
						<ValveIndex>1</ValveIndex>
						<Points>
							<Point><X>0</X><Y>0</Y></Point>
							<Point><X>100</X><Y>0</Y></Point>
							<Point><X>139</X><Y>0</Y></Point>
							<Point><X>200</X><Y>0</Y></Point>
						</Points>
					</Properties>
				</Variable>
				<Variable Class="Flow">
					<Id>1693478981175</Id>
					<Name><![CDATA[损耗率]]></Name>
					<X>620</X><Y>1040</Y>
					<Label><X>20</X><Y>-15</Y></Label>
					<PublicFlag>false</PublicFlag>
					<PresentationFlag>true</PresentationFlag>
					<ShowLabel>true</ShowLabel>
					<Properties SourceId="1693475580076" TargetId="1693555749215" External="false" Constant="false" Array="false">
						<Formula><![CDATA[损耗系数*库存*调节系数2]]></Formula>
						<Color/>
						<ValveIndex>1</ValveIndex>
						<Points>
							<Point><X>0</X><Y>0</Y></Point>
							<Point><X>0</X><Y>-80</Y></Point>
							<Point><X>0</X><Y>-150</Y></Point>
						</Points>
					</Properties>
				</Variable>
				<Variable Class="Parameter">
					<Id>1692611989788</Id>
					<Name><![CDATA[总人数G1]]></Name>
					<X>60</X><Y>310</Y>
					<Label><X>10</X><Y>0</Y></Label>
					<PublicFlag>false</PublicFlag>
					<PresentationFlag>true</PresentationFlag>
					<ShowLabel>true</ShowLabel>
					<Properties SaveInSnapshot="true" ModificatorType="STATIC">
						<Type><![CDATA[double]]></Type>
						<UnitType><![CDATA[NONE]]></UnitType>
						<SdArray>false</SdArray>
						<DefaultValue Class="CodeValue">
							<Code><![CDATA[5030000]]></Code>
						</DefaultValue>
						<ParameterEditor>
							<Id>1692611989786</Id>
							<EditorContolType>TEXT_BOX</EditorContolType>
							<MinSliderValue><![CDATA[0]]></MinSliderValue>
							<MaxSliderValue><![CDATA[100]]></MaxSliderValue>
							<DelimeterType>SEPARATOR</DelimeterType>
						</ParameterEditor>
					</Properties>                 
				</Variable>
				<Variable Class="Parameter">
					<Id>1692612157122</Id>
					<Name><![CDATA[创新系数G1]]></Name>
					<X>210</X><Y>400</Y>
					<Label><X>15</X><Y>-30</Y></Label>
					<PublicFlag>false</PublicFlag>
					<PresentationFlag>true</PresentationFlag>
					<ShowLabel>true</ShowLabel>
					<Properties SaveInSnapshot="true" ModificatorType="STATIC">
						<Type><![CDATA[double]]></Type>
						<UnitType><![CDATA[NONE]]></UnitType>
						<SdArray>false</SdArray>
						<DefaultValue Class="CodeValue">
							<Code><![CDATA[0.00943]]></Code>
						</DefaultValue>
						<ParameterEditor>
							<Id>1692612157120</Id>
							<EditorContolType>TEXT_BOX</EditorContolType>
							<MinSliderValue><![CDATA[0]]></MinSliderValue>
							<MaxSliderValue><![CDATA[100]]></MaxSliderValue>
							<DelimeterType>NO_DELIMETER</DelimeterType>
						</ParameterEditor>
					</Properties>                 
				</Variable>
				<Variable Class="Parameter">
					<Id>1692612172310</Id>
					<Name><![CDATA[模仿系数G1]]></Name>
					<X>470</X><Y>130</Y>
					<Label><X>10</X><Y>0</Y></Label>
					<PublicFlag>false</PublicFlag>
					<PresentationFlag>true</PresentationFlag>
					<ShowLabel>true</ShowLabel>
					<Properties SaveInSnapshot="true" ModificatorType="STATIC">
						<Type><![CDATA[double]]></Type>
						<UnitType><![CDATA[NONE]]></UnitType>
						<SdArray>false</SdArray>
						<DefaultValue Class="CodeValue">
							<Code><![CDATA[0.337]]></Code>
						</DefaultValue>
						<ParameterEditor>
							<Id>1692612172308</Id>
							<EditorContolType>TEXT_BOX</EditorContolType>
							<MinSliderValue><![CDATA[0]]></MinSliderValue>
							<MaxSliderValue><![CDATA[100]]></MaxSliderValue>
							<DelimeterType>NO_DELIMETER</DelimeterType>
						</ParameterEditor>
					</Properties>                 
				</Variable>
				<Variable Class="Parameter">
					<Id>1692613848130</Id>
					<Name><![CDATA[总人数G2]]></Name>
					<X>70</X><Y>570</Y>
					<Label><X>10</X><Y>0</Y></Label>
					<PublicFlag>false</PublicFlag>
					<PresentationFlag>true</PresentationFlag>
					<ShowLabel>true</ShowLabel>
					<Properties SaveInSnapshot="true" ModificatorType="STATIC">
						<Type><![CDATA[double]]></Type>
						<UnitType><![CDATA[NONE]]></UnitType>
						<SdArray>false</SdArray>
						<DefaultValue Class="CodeValue">
							<Code><![CDATA[21100000]]></Code>
						</DefaultValue>
						<ParameterEditor>
							<Id>1692613848128</Id>
							<EditorContolType>TEXT_BOX</EditorContolType>
							<MinSliderValue><![CDATA[0]]></MinSliderValue>
							<MaxSliderValue><![CDATA[100]]></MaxSliderValue>
							<DelimeterType>NO_DELIMETER</DelimeterType>
						</ParameterEditor>
					</Properties>                 
				</Variable>
				<Variable Class="Parameter">
					<Id>1692614203042</Id>
					<Name><![CDATA[模仿系数G2]]></Name>
					<X>550</X><Y>480</Y>
					<Label><X>10</X><Y>0</Y></Label>
					<PublicFlag>false</PublicFlag>
					<PresentationFlag>true</PresentationFlag>
					<ShowLabel>true</ShowLabel>
					<Properties SaveInSnapshot="true" ModificatorType="STATIC">
						<Type><![CDATA[double]]></Type>
						<UnitType><![CDATA[NONE]]></UnitType>
						<SdArray>false</SdArray>
						<DefaultValue Class="CodeValue">
							<Code><![CDATA[0.337]]></Code>
						</DefaultValue>
						<ParameterEditor>
							<Id>1692614203040</Id>
							<EditorContolType>TEXT_BOX</EditorContolType>
							<MinSliderValue><![CDATA[0]]></MinSliderValue>
							<MaxSliderValue><![CDATA[100]]></MaxSliderValue>
							<DelimeterType>NO_DELIMETER</DelimeterType>
						</ParameterEditor>
					</Properties>                 
				</Variable>
				<Variable Class="Parameter">
					<Id>1692614223098</Id>
					<Name><![CDATA[创新系数G2]]></Name>
					<X>210</X><Y>740</Y>
					<Label><X>10</X><Y>0</Y></Label>
					<PublicFlag>false</PublicFlag>
					<PresentationFlag>true</PresentationFlag>
					<ShowLabel>true</ShowLabel>
					<Properties SaveInSnapshot="true" ModificatorType="STATIC">
						<Type><![CDATA[double]]></Type>
						<UnitType><![CDATA[NONE]]></UnitType>
						<SdArray>false</SdArray>
						<DefaultValue Class="CodeValue">
							<Code><![CDATA[0.00943]]></Code>
						</DefaultValue>
						<ParameterEditor>
							<Id>1692614223096</Id>
							<EditorContolType>TEXT_BOX</EditorContolType>
							<MinSliderValue><![CDATA[0]]></MinSliderValue>
							<MaxSliderValue><![CDATA[100]]></MaxSliderValue>
							<DelimeterType>NO_DELIMETER</DelimeterType>
						</ParameterEditor>
					</Properties>                 
				</Variable>
				<Variable Class="Parameter">
					<Id>1692617113118</Id>
					<Name><![CDATA[上市时间]]></Name>
					<X>250</X><Y>810</Y>
					<Label><X>10</X><Y>0</Y></Label>
					<PublicFlag>false</PublicFlag>
					<PresentationFlag>true</PresentationFlag>
					<ShowLabel>true</ShowLabel>
					<Properties SaveInSnapshot="true" ModificatorType="STATIC">
						<Type><![CDATA[double]]></Type>
						<UnitType><![CDATA[NONE]]></UnitType>
						<SdArray>false</SdArray>
						<DefaultValue Class="CodeValue">
							<Code><![CDATA[50]]></Code>
						</DefaultValue>
						<ParameterEditor>
							<Id>1692617113116</Id>
							<EditorContolType>TEXT_BOX</EditorContolType>
							<MinSliderValue><![CDATA[0]]></MinSliderValue>
							<MaxSliderValue><![CDATA[100]]></MaxSliderValue>
							<DelimeterType>NO_DELIMETER</DelimeterType>
						</ParameterEditor>
					</Properties>                 
				</Variable>
				<Variable Class="Parameter">
					<Id>1692944728365</Id>
					<Name><![CDATA[总时间1]]></Name>
					<X>390</X><Y>830</Y>
					<Label><X>10</X><Y>0</Y></Label>
					<PublicFlag>false</PublicFlag>
					<PresentationFlag>true</PresentationFlag>
					<ShowLabel>true</ShowLabel>
					<Properties SaveInSnapshot="true" ModificatorType="STATIC">
						<Type><![CDATA[double]]></Type>
						<UnitType><![CDATA[NONE]]></UnitType>
						<SdArray>false</SdArray>
						<DefaultValue Class="CodeValue">
							<Code><![CDATA[150]]></Code>
						</DefaultValue>
						<ParameterEditor>
							<Id>1692944728363</Id>
							<EditorContolType>TEXT_BOX</EditorContolType>
							<MinSliderValue><![CDATA[0]]></MinSliderValue>
							<MaxSliderValue><![CDATA[100]]></MaxSliderValue>
							<DelimeterType>NO_DELIMETER</DelimeterType>
						</ParameterEditor>
					</Properties>                 
				</Variable>
				<Variable Class="Parameter">
					<Id>1692944984666</Id>
					<Name><![CDATA[总时间2]]></Name>
					<X>390</X><Y>800</Y>
					<Label><X>10</X><Y>0</Y></Label>
					<PublicFlag>false</PublicFlag>
					<PresentationFlag>true</PresentationFlag>
					<ShowLabel>true</ShowLabel>
					<Properties SaveInSnapshot="true" ModificatorType="STATIC">
						<Type><![CDATA[double]]></Type>
						<UnitType><![CDATA[NONE]]></UnitType>
						<SdArray>false</SdArray>
						<DefaultValue Class="CodeValue">
							<Code><![CDATA[100]]></Code>
						</DefaultValue>
						<ParameterEditor>
							<Id>1692944984664</Id>
							<EditorContolType>TEXT_BOX</EditorContolType>
							<MinSliderValue><![CDATA[0]]></MinSliderValue>
							<MaxSliderValue><![CDATA[100]]></MaxSliderValue>
							<DelimeterType>NO_DELIMETER</DelimeterType>
						</ParameterEditor>
					</Properties>                 
				</Variable>
				<Variable Class="Parameter">
					<Id>1692945140091</Id>
					<Name><![CDATA[调节系数]]></Name>
					<X>930</X><Y>770</Y>
					<Label><X>10</X><Y>0</Y></Label>
					<PublicFlag>false</PublicFlag>
					<PresentationFlag>true</PresentationFlag>
					<ShowLabel>true</ShowLabel>
					<Properties SaveInSnapshot="true" ModificatorType="STATIC">
						<Type><![CDATA[double]]></Type>
						<UnitType><![CDATA[NONE]]></UnitType>
						<SdArray>false</SdArray>
						<DefaultValue Class="CodeValue">
							<Code><![CDATA[0]]></Code>
						</DefaultValue>
						<ParameterEditor>
							<Id>1692945140089</Id>
							<EditorContolType>TEXT_BOX</EditorContolType>
							<MinSliderValue><![CDATA[0]]></MinSliderValue>
							<MaxSliderValue><![CDATA[100]]></MaxSliderValue>
							<DelimeterType>NO_DELIMETER</DelimeterType>
						</ParameterEditor>
					</Properties>                 
				</Variable>
				<Variable Class="Parameter">
					<Id>1692951317534</Id>
					<Name><![CDATA[价格G1]]></Name>
					<X>910</X><Y>210</Y>
					<Label><X>10</X><Y>0</Y></Label>
					<PublicFlag>false</PublicFlag>
					<PresentationFlag>true</PresentationFlag>
					<ShowLabel>true</ShowLabel>
					<Properties SaveInSnapshot="true" ModificatorType="STATIC">
						<Type><![CDATA[double]]></Type>
						<UnitType><![CDATA[NONE]]></UnitType>
						<SdArray>false</SdArray>
						<DefaultValue Class="CodeValue">
							<Code><![CDATA[1.825]]></Code>
						</DefaultValue>
						<ParameterEditor>
							<Id>1692951317532</Id>
							<EditorContolType>TEXT_BOX</EditorContolType>
							<MinSliderValue><![CDATA[0]]></MinSliderValue>
							<MaxSliderValue><![CDATA[100]]></MaxSliderValue>
							<DelimeterType>NO_DELIMETER</DelimeterType>
						</ParameterEditor>
					</Properties>                 
				</Variable>
				<Variable Class="Parameter">
					<Id>1692951340199</Id>
					<Name><![CDATA[价格G2]]></Name>
					<X>910</X><Y>530</Y>
					<Label><X>10</X><Y>0</Y></Label>
					<PublicFlag>false</PublicFlag>
					<PresentationFlag>false</PresentationFlag>
					<ShowLabel>true</ShowLabel>
					<Properties SaveInSnapshot="true" ModificatorType="STATIC">
						<Type><![CDATA[double]]></Type>
						<UnitType><![CDATA[NONE]]></UnitType>
						<SdArray>false</SdArray>
						<DefaultValue Class="CodeValue">
							<Code><![CDATA[2.347]]></Code>
						</DefaultValue>
						<ParameterEditor>
							<Id>1692951340197</Id>
							<EditorContolType>TEXT_BOX</EditorContolType>
							<MinSliderValue><![CDATA[0]]></MinSliderValue>
							<MaxSliderValue><![CDATA[100]]></MaxSliderValue>
							<DelimeterType>NO_DELIMETER</DelimeterType>
						</ParameterEditor>
					</Properties>                 
				</Variable>
				<Variable Class="Parameter">
					<Id>1692952102950</Id>
					<Name><![CDATA[贴现因子]]></Name>
					<X>1060</X><Y>340</Y>
					<Label><X>10</X><Y>0</Y></Label>
					<PublicFlag>false</PublicFlag>
					<PresentationFlag>true</PresentationFlag>
					<ShowLabel>true</ShowLabel>
					<Properties SaveInSnapshot="true" ModificatorType="STATIC">
						<Type><![CDATA[double]]></Type>
						<UnitType><![CDATA[NONE]]></UnitType>
						<SdArray>false</SdArray>
						<DefaultValue Class="CodeValue">
							<Code><![CDATA[0.02]]></Code>
						</DefaultValue>
						<ParameterEditor>
							<Id>1692952102948</Id>
							<EditorContolType>TEXT_BOX</EditorContolType>
							<MinSliderValue><![CDATA[0]]></MinSliderValue>
							<MaxSliderValue><![CDATA[100]]></MaxSliderValue>
							<DelimeterType>NO_DELIMETER</DelimeterType>
						</ParameterEditor>
					</Properties>                 
				</Variable>
				<Variable Class="Parameter">
					<Id>1692967383397</Id>
					<Name><![CDATA[折扣系数]]></Name>
					<X>250</X><Y>780</Y>
					<Label><X>10</X><Y>0</Y></Label>
					<PublicFlag>false</PublicFlag>
					<PresentationFlag>true</PresentationFlag>
					<ShowLabel>true</ShowLabel>
					<Properties SaveInSnapshot="true" ModificatorType="STATIC">
						<Type><![CDATA[double]]></Type>
						<UnitType><![CDATA[NONE]]></UnitType>
						<SdArray>false</SdArray>
						<DefaultValue Class="CodeValue">
							<Code><![CDATA[1]]></Code>
						</DefaultValue>
						<ParameterEditor>
							<Id>1692967383395</Id>
							<EditorContolType>TEXT_BOX</EditorContolType>
							<MinSliderValue><![CDATA[0]]></MinSliderValue>
							<MaxSliderValue><![CDATA[100]]></MaxSliderValue>
							<DelimeterType>NO_DELIMETER</DelimeterType>
						</ParameterEditor>
					</Properties>                 
				</Variable>
				<Variable Class="Parameter">
					<Id>1693058007549</Id>
					<Name><![CDATA[质量水平G1]]></Name>
					<X>60</X><Y>350</Y>
					<Label><X>10</X><Y>0</Y></Label>
					<PublicFlag>false</PublicFlag>
					<PresentationFlag>true</PresentationFlag>
					<ShowLabel>true</ShowLabel>
					<Properties SaveInSnapshot="true" ModificatorType="STATIC">
						<Type><![CDATA[double]]></Type>
						<UnitType><![CDATA[NONE]]></UnitType>
						<SdArray>false</SdArray>
						<DefaultValue Class="CodeValue">
							<Code><![CDATA[1]]></Code>
						</DefaultValue>
						<ParameterEditor>
							<Id>1693058007547</Id>
							<EditorContolType>TEXT_BOX</EditorContolType>
							<MinSliderValue><![CDATA[0]]></MinSliderValue>
							<MaxSliderValue><![CDATA[100]]></MaxSliderValue>
							<DelimeterType>NO_DELIMETER</DelimeterType>
						</ParameterEditor>
					</Properties>                 
				</Variable>
				<Variable Class="Parameter">
					<Id>1693058044645</Id>
					<Name><![CDATA[质量水平G2]]></Name>
					<X>70</X><Y>630</Y>
					<Label><X>10</X><Y>0</Y></Label>
					<PublicFlag>false</PublicFlag>
					<PresentationFlag>true</PresentationFlag>
					<ShowLabel>true</ShowLabel>
					<Properties SaveInSnapshot="true" ModificatorType="STATIC">
						<Type><![CDATA[double]]></Type>
						<UnitType><![CDATA[NONE]]></UnitType>
						<SdArray>false</SdArray>
						<DefaultValue Class="CodeValue">
							<Code><![CDATA[1.433]]></Code>
						</DefaultValue>
						<ParameterEditor>
							<Id>1693058044643</Id>
							<EditorContolType>TEXT_BOX</EditorContolType>
							<MinSliderValue><![CDATA[0]]></MinSliderValue>
							<MaxSliderValue><![CDATA[100]]></MaxSliderValue>
							<DelimeterType>NO_DELIMETER</DelimeterType>
						</ParameterEditor>
					</Properties>                 
				</Variable>
				<Variable Class="Parameter">
					<Id>1693476002040</Id>
					<Name><![CDATA[订货提前期]]></Name>
					<X>80</X><Y>1130</Y>
					<Label><X>10</X><Y>0</Y></Label>
					<PublicFlag>false</PublicFlag>
					<PresentationFlag>true</PresentationFlag>
					<ShowLabel>true</ShowLabel>
					<Properties SaveInSnapshot="true" ModificatorType="STATIC">
						<Type><![CDATA[double]]></Type>
						<UnitType><![CDATA[NONE]]></UnitType>
						<SdArray>false</SdArray>
						<DefaultValue Class="CodeValue">
							<Code><![CDATA[2]]></Code>
						</DefaultValue>
						<ParameterEditor>
							<Id>1693476002038</Id>
							<EditorContolType>TEXT_BOX</EditorContolType>
							<MinSliderValue><![CDATA[0]]></MinSliderValue>
							<MaxSliderValue><![CDATA[100]]></MaxSliderValue>
							<DelimeterType>NO_DELIMETER</DelimeterType>
						</ParameterEditor>
					</Properties>                 
				</Variable>
				<Variable Class="Parameter">
					<Id>1693476020891</Id>
					<Name><![CDATA[订货周期]]></Name>
					<X>80</X><Y>1200</Y>
					<Label><X>10</X><Y>0</Y></Label>
					<PublicFlag>false</PublicFlag>
					<PresentationFlag>true</PresentationFlag>
					<ShowLabel>true</ShowLabel>
					<Properties SaveInSnapshot="true" ModificatorType="STATIC">
						<Type><![CDATA[double]]></Type>
						<UnitType><![CDATA[NONE]]></UnitType>
						<SdArray>false</SdArray>
						<DefaultValue Class="CodeValue">
							<Code><![CDATA[1]]></Code>
						</DefaultValue>
						<ParameterEditor>
							<Id>1693476020889</Id>
							<EditorContolType>TEXT_BOX</EditorContolType>
							<MinSliderValue><![CDATA[0]]></MinSliderValue>
							<MaxSliderValue><![CDATA[100]]></MaxSliderValue>
							<DelimeterType>NO_DELIMETER</DelimeterType>
						</ParameterEditor>
					</Properties>                 
				</Variable>
				<Variable Class="Parameter">
					<Id>1693476152748</Id>
					<Name><![CDATA[最大生产能力]]></Name>
					<X>230</X><Y>1150</Y>
					<Label><X>10</X><Y>0</Y></Label>
					<PublicFlag>false</PublicFlag>
					<PresentationFlag>true</PresentationFlag>
					<ShowLabel>true</ShowLabel>
					<Properties SaveInSnapshot="true" ModificatorType="STATIC">
						<Type><![CDATA[double]]></Type>
						<UnitType><![CDATA[NONE]]></UnitType>
						<SdArray>false</SdArray>
						<DefaultValue Class="CodeValue">
							<Code><![CDATA[100000]]></Code>
						</DefaultValue>
						<ParameterEditor>
							<Id>1693476152746</Id>
							<EditorContolType>TEXT_BOX</EditorContolType>
							<MinSliderValue><![CDATA[0]]></MinSliderValue>
							<MaxSliderValue><![CDATA[100]]></MaxSliderValue>
							<DelimeterType>NO_DELIMETER</DelimeterType>
						</ParameterEditor>
					</Properties>                 
				</Variable>
				<Variable Class="Parameter">
					<Id>1693479087141</Id>
					<Name><![CDATA[损耗系数]]></Name>
					<X>490</X><Y>940</Y>
					<Label><X>10</X><Y>0</Y></Label>
					<PublicFlag>false</PublicFlag>
					<PresentationFlag>true</PresentationFlag>
					<ShowLabel>true</ShowLabel>
					<Properties SaveInSnapshot="true" ModificatorType="STATIC">
						<Type><![CDATA[double]]></Type>
						<UnitType><![CDATA[NONE]]></UnitType>
						<SdArray>false</SdArray>
						<DefaultValue Class="CodeValue">
							<Code><![CDATA[0.0001]]></Code>
						</DefaultValue>
						<ParameterEditor>
							<Id>1693479087139</Id>
							<EditorContolType>TEXT_BOX</EditorContolType>
							<MinSliderValue><![CDATA[0]]></MinSliderValue>
							<MaxSliderValue><![CDATA[100]]></MaxSliderValue>
							<DelimeterType>NO_DELIMETER</DelimeterType>
						</ParameterEditor>
					</Properties>                 
				</Variable>
				<Variable Class="Parameter">
					<Id>1693484865573</Id>
					<Name><![CDATA[调节系数1]]></Name>
					<X>450</X><Y>1310</Y>
					<Label><X>10</X><Y>0</Y></Label>
					<PublicFlag>false</PublicFlag>
					<PresentationFlag>true</PresentationFlag>
					<ShowLabel>true</ShowLabel>
					<Properties SaveInSnapshot="true" ModificatorType="STATIC">
						<Type><![CDATA[double]]></Type>
						<UnitType><![CDATA[NONE]]></UnitType>
						<SdArray>false</SdArray>
						<DefaultValue Class="CodeValue">
							<Code><![CDATA[1]]></Code>
						</DefaultValue>
						<ParameterEditor>
							<Id>1693484865571</Id>
							<EditorContolType>TEXT_BOX</EditorContolType>
							<MinSliderValue><![CDATA[0]]></MinSliderValue>
							<MaxSliderValue><![CDATA[100]]></MaxSliderValue>
							<DelimeterType>NO_DELIMETER</DelimeterType>
						</ParameterEditor>
					</Properties>                 
				</Variable>
				<Variable Class="Parameter">
					<Id>1693486931358</Id>
					<Name><![CDATA[调节系数2]]></Name>
					<X>820</X><Y>1210</Y>
					<Label><X>10</X><Y>0</Y></Label>
					<PublicFlag>false</PublicFlag>
					<PresentationFlag>true</PresentationFlag>
					<ShowLabel>true</ShowLabel>
					<Properties SaveInSnapshot="true" ModificatorType="STATIC">
						<Type><![CDATA[double]]></Type>
						<UnitType><![CDATA[NONE]]></UnitType>
						<SdArray>false</SdArray>
						<DefaultValue Class="CodeValue">
							<Code><![CDATA[1]]></Code>
						</DefaultValue>
						<ParameterEditor>
							<Id>1693486931356</Id>
							<EditorContolType>TEXT_BOX</EditorContolType>
							<MinSliderValue><![CDATA[0]]></MinSliderValue>
							<MaxSliderValue><![CDATA[100]]></MaxSliderValue>
							<DelimeterType>NO_DELIMETER</DelimeterType>
						</ParameterEditor>
					</Properties>                 
				</Variable>
				<Variable Class="Parameter">
					<Id>1693532509570</Id>
					<Name><![CDATA[库存系数G1]]></Name>
					<X>460</X><Y>1230</Y>
					<Label><X>10</X><Y>0</Y></Label>
					<PublicFlag>false</PublicFlag>
					<PresentationFlag>true</PresentationFlag>
					<ShowLabel>true</ShowLabel>
					<Properties SaveInSnapshot="true" ModificatorType="STATIC">
						<Type><![CDATA[double]]></Type>
						<UnitType><![CDATA[NONE]]></UnitType>
						<SdArray>false</SdArray>
						<DefaultValue Class="CodeValue">
							<Code><![CDATA[0.038]]></Code>
						</DefaultValue>
						<ParameterEditor>
							<Id>1693532509568</Id>
							<EditorContolType>TEXT_BOX</EditorContolType>
							<MinSliderValue><![CDATA[0]]></MinSliderValue>
							<MaxSliderValue><![CDATA[100]]></MaxSliderValue>
							<DelimeterType>NO_DELIMETER</DelimeterType>
						</ParameterEditor>
					</Properties>                 
				</Variable>
				<Variable Class="Parameter">
					<Id>1693532589698</Id>
					<Name><![CDATA[库存系数G2]]></Name>
					<X>210</X><Y>1460</Y>
					<Label><X>10</X><Y>0</Y></Label>
					<PublicFlag>false</PublicFlag>
					<PresentationFlag>true</PresentationFlag>
					<ShowLabel>true</ShowLabel>
					<Properties SaveInSnapshot="true" ModificatorType="STATIC">
						<Type><![CDATA[double]]></Type>
						<UnitType><![CDATA[NONE]]></UnitType>
						<SdArray>false</SdArray>
						<DefaultValue Class="CodeValue">
							<Code><![CDATA[0]]></Code>
						</DefaultValue>
						<ParameterEditor>
							<Id>1693532589696</Id>
							<EditorContolType>TEXT_BOX</EditorContolType>
							<MinSliderValue><![CDATA[0]]></MinSliderValue>
							<MaxSliderValue><![CDATA[100]]></MaxSliderValue>
							<DelimeterType>NO_DELIMETER</DelimeterType>
						</ParameterEditor>
					</Properties>                 
				</Variable>
				<Variable Class="Parameter">
					<Id>1693569781978</Id>
					<Name><![CDATA[成本系数]]></Name>
					<X>910</X><Y>1270</Y>
					<Label><X>10</X><Y>0</Y></Label>
					<PublicFlag>false</PublicFlag>
					<PresentationFlag>true</PresentationFlag>
					<ShowLabel>true</ShowLabel>
					<Properties SaveInSnapshot="true" ModificatorType="STATIC">
						<Type><![CDATA[double]]></Type>
						<UnitType><![CDATA[NONE]]></UnitType>
						<SdArray>false</SdArray>
						<DefaultValue Class="CodeValue">
							<Code><![CDATA[0.1]]></Code>
						</DefaultValue>
						<ParameterEditor>
							<Id>1693569781976</Id>
							<EditorContolType>TEXT_BOX</EditorContolType>
							<MinSliderValue><![CDATA[0]]></MinSliderValue>
							<MaxSliderValue><![CDATA[100]]></MaxSliderValue>
							<DelimeterType>NO_DELIMETER</DelimeterType>
						</ParameterEditor>
					</Properties>                 
				</Variable>
				<Variable Class="Parameter">
					<Id>1693570388964</Id>
					<Name><![CDATA[缺货成本系数]]></Name>
					<X>1120</X><Y>1290</Y>
					<Label><X>10</X><Y>0</Y></Label>
					<PublicFlag>false</PublicFlag>
					<PresentationFlag>true</PresentationFlag>
					<ShowLabel>true</ShowLabel>
					<Properties SaveInSnapshot="true" ModificatorType="STATIC">
						<Type><![CDATA[double]]></Type>
						<UnitType><![CDATA[NONE]]></UnitType>
						<SdArray>false</SdArray>
						<DefaultValue Class="CodeValue">
							<Code><![CDATA[0.2]]></Code>
						</DefaultValue>
						<ParameterEditor>
							<Id>1693570388962</Id>
							<EditorContolType>TEXT_BOX</EditorContolType>
							<MinSliderValue><![CDATA[0]]></MinSliderValue>
							<MaxSliderValue><![CDATA[100]]></MaxSliderValue>
							<DelimeterType>NO_DELIMETER</DelimeterType>
						</ParameterEditor>
					</Properties>                 
				</Variable>
				<Variable Class="Parameter">
					<Id>1694167168015</Id>
					<Name><![CDATA[价格变化G1]]></Name>
					<X>310</X><Y>420</Y>
					<Label><X>10</X><Y>0</Y></Label>
					<PublicFlag>false</PublicFlag>
					<PresentationFlag>true</PresentationFlag>
					<ShowLabel>true</ShowLabel>
					<Properties SaveInSnapshot="true" ModificatorType="STATIC">
						<Type><![CDATA[double]]></Type>
						<UnitType><![CDATA[NONE]]></UnitType>
						<SdArray>false</SdArray>
						<DefaultValue Class="CodeValue">
							<Code><![CDATA[-0.005]]></Code>
						</DefaultValue>
						<ParameterEditor>
							<Id>1694167168013</Id>
							<EditorContolType>TEXT_BOX</EditorContolType>
							<MinSliderValue><![CDATA[0]]></MinSliderValue>
							<MaxSliderValue><![CDATA[100]]></MaxSliderValue>
							<DelimeterType>NO_DELIMETER</DelimeterType>
						</ParameterEditor>
					</Properties>                 
				</Variable>
				<Variable Class="Parameter">
					<Id>1694167223471</Id>
					<Name><![CDATA[价格变化G2]]></Name>
					<X>440</X><Y>730</Y>
					<Label><X>10</X><Y>0</Y></Label>
					<PublicFlag>false</PublicFlag>
					<PresentationFlag>true</PresentationFlag>
					<ShowLabel>true</ShowLabel>
					<Properties SaveInSnapshot="true" ModificatorType="STATIC">
						<Type><![CDATA[double]]></Type>
						<UnitType><![CDATA[NONE]]></UnitType>
						<SdArray>false</SdArray>
						<DefaultValue Class="CodeValue">
							<Code><![CDATA[-0.005]]></Code>
						</DefaultValue>
						<ParameterEditor>
							<Id>1694167223469</Id>
							<EditorContolType>TEXT_BOX</EditorContolType>
							<MinSliderValue><![CDATA[0]]></MinSliderValue>
							<MaxSliderValue><![CDATA[100]]></MaxSliderValue>
							<DelimeterType>NO_DELIMETER</DelimeterType>
						</ParameterEditor>
					</Properties>                 
				</Variable>
				<Variable Class="Parameter">
					<Id>1694607566419</Id>
					<Name><![CDATA[质量成本系数]]></Name>
					<X>40</X><Y>470</Y>
					<Label><X>10</X><Y>0</Y></Label>
					<PublicFlag>false</PublicFlag>
					<PresentationFlag>true</PresentationFlag>
					<ShowLabel>true</ShowLabel>
					<Properties SaveInSnapshot="true" ModificatorType="STATIC">
						<Type><![CDATA[double]]></Type>
						<UnitType><![CDATA[NONE]]></UnitType>
						<SdArray>false</SdArray>
						<DefaultValue Class="CodeValue">
							<Code><![CDATA[0.1]]></Code>
						</DefaultValue>
						<ParameterEditor>
							<Id>1694607566417</Id>
							<EditorContolType>TEXT_BOX</EditorContolType>
							<MinSliderValue><![CDATA[0]]></MinSliderValue>
							<MaxSliderValue><![CDATA[100]]></MaxSliderValue>
							<DelimeterType>NO_DELIMETER</DelimeterType>
						</ParameterEditor>
					</Properties>                 
				</Variable>
				<Variable Class="Parameter">
					<Id>1697007361351</Id>
					<Name><![CDATA[价格敏感系数]]></Name>
					<X>30</X><Y>530</Y>
					<Label><X>10</X><Y>0</Y></Label>
					<PublicFlag>false</PublicFlag>
					<PresentationFlag>true</PresentationFlag>
					<ShowLabel>true</ShowLabel>
					<Properties SaveInSnapshot="true" ModificatorType="STATIC">
						<Type><![CDATA[double]]></Type>
						<UnitType><![CDATA[NONE]]></UnitType>
						<SdArray>false</SdArray>
						<DefaultValue Class="CodeValue">
							<Code><![CDATA[0.8]]></Code>
						</DefaultValue>
						<ParameterEditor>
							<Id>1697007361349</Id>
							<EditorContolType>TEXT_BOX</EditorContolType>
							<MinSliderValue><![CDATA[0]]></MinSliderValue>
							<MaxSliderValue><![CDATA[100]]></MaxSliderValue>
							<DelimeterType>NO_DELIMETER</DelimeterType>
						</ParameterEditor>
					</Properties>                 
				</Variable>
			</Variables>
			<Dependences>
				<Link SourceId="1692611989788" TargetId="1692611757993" Polarity="null">
					<Height>20.0</Height>
					<PolarityPosition>0.95</PolarityPosition>
					<Direction><X>150</X><Y>-50</Y></Direction>
					<Id>1692612210035</Id>
					<Name><![CDATA[总人数G1 - 市场潜力G1]]></Name>
					<X>60</X><Y>310</Y>
					<Label><X>40</X><Y>-50</Y></Label>
					<PublicFlag>false</PublicFlag>
					<PresentationFlag>true</PresentationFlag>
					<ShowLabel>false</ShowLabel>
					<Color/>
					<LineWidth>1</LineWidth>
					<Delay>false</Delay>
				</Link>
				<Link SourceId="1692612157122" TargetId="1692612064629" Polarity="null">
					<Height>20.0</Height>
					<PolarityPosition>0.95</PolarityPosition>
					<Direction><X>60</X><Y>-60</Y></Direction>
					<Id>1692612511014</Id>
					<Name><![CDATA[创新系数G1 - 创新购买者G1]]></Name>
					<X>210</X><Y>400</Y>
					<Label><X>40</X><Y>-50</Y></Label>
					<PublicFlag>false</PublicFlag>
					<PresentationFlag>true</PresentationFlag>
					<ShowLabel>false</ShowLabel>
					<Color/>
					<LineWidth>1</LineWidth>
					<Delay>false</Delay>
				</Link>
				<Link SourceId="1692612064629" TargetId="1692611788010" Polarity="null">
					<Height>20.0</Height>
					<PolarityPosition>0.95</PolarityPosition>
					<Direction><X>110</X><Y>-80</Y></Direction>
					<Id>1692612523525</Id>
					<Name><![CDATA[创新购买者G1 - 购买速率G1]]></Name>
					<X>270</X><Y>340</Y>
					<Label><X>40</X><Y>-50</Y></Label>
					<PublicFlag>false</PublicFlag>
					<PresentationFlag>true</PresentationFlag>
					<ShowLabel>false</ShowLabel>
					<Color/>
					<LineWidth>1</LineWidth>
					<Delay>false</Delay>
				</Link>
				<Link SourceId="1692612120475" TargetId="1692611788010" Polarity="null">
					<Height>-22.638</Height>
					<PolarityPosition>0.95</PolarityPosition>
					<Direction><X>30</X><Y>140</Y></Direction>
					<Id>1692612533649</Id>
					<Name><![CDATA[模仿购买者G1 - 购买速率G1]]></Name>
					<X>350</X><Y>120</Y>
					<Label><X>40</X><Y>-50</Y></Label>
					<PublicFlag>false</PublicFlag>
					<PresentationFlag>true</PresentationFlag>
					<ShowLabel>false</ShowLabel>
					<Color/>
					<LineWidth>1</LineWidth>
					<Delay>false</Delay>
				</Link>
				<Link SourceId="1692611757993" TargetId="1692612064629" Polarity="null">
					<Height>20.0</Height>
					<PolarityPosition>0.95</PolarityPosition>
					<Direction><X>60</X><Y>80</Y></Direction>
					<Id>1692612648484</Id>
					<Name><![CDATA[市场潜力G1 - 创新购买者G1]]></Name>
					<X>210</X><Y>260</Y>
					<Label><X>40</X><Y>-50</Y></Label>
					<PublicFlag>false</PublicFlag>
					<PresentationFlag>true</PresentationFlag>
					<ShowLabel>false</ShowLabel>
					<Color/>
					<LineWidth>1</LineWidth>
					<Delay>false</Delay>
				</Link>
				<Link SourceId="1692611793167" TargetId="1692612120475" Polarity="null">
					<Height>20.0</Height>
					<PolarityPosition>0.95</PolarityPosition>
					<Direction><X>-230</X><Y>-140</Y></Direction>
					<Id>1692612797998</Id>
					<Name><![CDATA[购买者G1 - 模仿购买者G1]]></Name>
					<X>580</X><Y>260</Y>
					<Label><X>40</X><Y>-50</Y></Label>
					<PublicFlag>false</PublicFlag>
					<PresentationFlag>true</PresentationFlag>
					<ShowLabel>false</ShowLabel>
					<Color/>
					<LineWidth>1</LineWidth>
					<Delay>false</Delay>
				</Link>
				<Link SourceId="1692611757993" TargetId="1692612120475" Polarity="null">
					<Height>20.0</Height>
					<PolarityPosition>0.95</PolarityPosition>
					<Direction><X>140</X><Y>-140</Y></Direction>
					<Id>1692612845437</Id>
					<Name><![CDATA[市场潜力G1 - 模仿购买者G1]]></Name>
					<X>210</X><Y>260</Y>
					<Label><X>40</X><Y>-50</Y></Label>
					<PublicFlag>false</PublicFlag>
					<PresentationFlag>true</PresentationFlag>
					<ShowLabel>false</ShowLabel>
					<Color/>
					<LineWidth>1</LineWidth>
					<Delay>false</Delay>
				</Link>
				<Link SourceId="1692612172310" TargetId="1692612120475" Polarity="null">
					<Height>20.0</Height>
					<PolarityPosition>0.95</PolarityPosition>
					<Direction><X>-120</X><Y>-10</Y></Direction>
					<Id>1692612853132</Id>
					<Name><![CDATA[模仿系数G1 - 模仿购买者G1]]></Name>
					<X>470</X><Y>130</Y>
					<Label><X>40</X><Y>-50</Y></Label>
					<PublicFlag>false</PublicFlag>
					<PresentationFlag>true</PresentationFlag>
					<ShowLabel>false</ShowLabel>
					<Color/>
					<LineWidth>1</LineWidth>
					<Delay>false</Delay>
				</Link>
				<Link SourceId="1692611989788" TargetId="1692612120475" Polarity="null">
					<Height>93.837</Height>
					<PolarityPosition>0.95</PolarityPosition>
					<Direction><X>290</X><Y>-190</Y></Direction>
					<Id>1692612954547</Id>
					<Name><![CDATA[总人数G1 - 模仿购买者G1]]></Name>
					<X>60</X><Y>310</Y>
					<Label><X>40</X><Y>-50</Y></Label>
					<PublicFlag>false</PublicFlag>
					<PresentationFlag>true</PresentationFlag>
					<ShowLabel>false</ShowLabel>
					<Color/>
					<LineWidth>1</LineWidth>
					<Delay>false</Delay>
				</Link>
				<Link SourceId="1692613848130" TargetId="1692613802534" Polarity="null">
					<Height>20.0</Height>
					<PolarityPosition>0.95</PolarityPosition>
					<Direction><X>150</X><Y>0</Y></Direction>
					<Id>1692614361015</Id>
					<Name><![CDATA[总人数G2 - 市场潜力G2]]></Name>
					<X>70</X><Y>570</Y>
					<Label><X>40</X><Y>-50</Y></Label>
					<PublicFlag>false</PublicFlag>
					<PresentationFlag>true</PresentationFlag>
					<ShowLabel>false</ShowLabel>
					<Color/>
					<LineWidth>1</LineWidth>
					<Delay>false</Delay>
				</Link>
				<Link SourceId="1692614110857" TargetId="1692613994442" Polarity="null">
					<Height>20.0</Height>
					<PolarityPosition>0.95</PolarityPosition>
					<Direction><X>130</X><Y>-110</Y></Direction>
					<Id>1692614560406</Id>
					<Name><![CDATA[创新购买者G2 - 购买速率G2]]></Name>
					<X>270</X><Y>680</Y>
					<Label><X>40</X><Y>-50</Y></Label>
					<PublicFlag>false</PublicFlag>
					<PresentationFlag>true</PresentationFlag>
					<ShowLabel>false</ShowLabel>
					<Color/>
					<LineWidth>1</LineWidth>
					<Delay>false</Delay>
				</Link>
				<Link SourceId="1692614144735" TargetId="1692613994442" Polarity="null">
					<Height>-25.35</Height>
					<PolarityPosition>0.95</PolarityPosition>
					<Direction><X>20</X><Y>100</Y></Direction>
					<Id>1692614567673</Id>
					<Name><![CDATA[模仿购买者G2 - 购买速率G2]]></Name>
					<X>380</X><Y>470</Y>
					<Label><X>40</X><Y>-50</Y></Label>
					<PublicFlag>false</PublicFlag>
					<PresentationFlag>true</PresentationFlag>
					<ShowLabel>false</ShowLabel>
					<Color/>
					<LineWidth>1</LineWidth>
					<Delay>false</Delay>
				</Link>
				<Link SourceId="1692614223098" TargetId="1692614110857" Polarity="null">
					<Height>20.0</Height>
					<PolarityPosition>0.95</PolarityPosition>
					<Direction><X>60</X><Y>-60</Y></Direction>
					<Id>1692614599684</Id>
					<Name><![CDATA[创新系数G2 - 创新购买者G2]]></Name>
					<X>210</X><Y>740</Y>
					<Label><X>40</X><Y>-50</Y></Label>
					<PublicFlag>false</PublicFlag>
					<PresentationFlag>true</PresentationFlag>
					<ShowLabel>false</ShowLabel>
					<Color/>
					<LineWidth>1</LineWidth>
					<Delay>false</Delay>
				</Link>
				<Link SourceId="1692613802534" TargetId="1692614110857" Polarity="null">
					<Height>-40.106</Height>
					<PolarityPosition>0.95</PolarityPosition>
					<Direction><X>50</X><Y>110</Y></Direction>
					<Id>1692614645554</Id>
					<Name><![CDATA[市场潜力G2 - 创新购买者G2]]></Name>
					<X>220</X><Y>570</Y>
					<Label><X>40</X><Y>-50</Y></Label>
					<PublicFlag>false</PublicFlag>
					<PresentationFlag>true</PresentationFlag>
					<ShowLabel>false</ShowLabel>
					<Color/>
					<LineWidth>1</LineWidth>
					<Delay>false</Delay>
				</Link>
				<Link SourceId="1692614203042" TargetId="1692614144735" Polarity="null">
					<Height>20.0</Height>
					<PolarityPosition>0.95</PolarityPosition>
					<Direction><X>-170</X><Y>-10</Y></Direction>
					<Id>1692614916527</Id>
					<Name><![CDATA[模仿系数G2 - 模仿购买者G2]]></Name>
					<X>550</X><Y>480</Y>
					<Label><X>40</X><Y>-50</Y></Label>
					<PublicFlag>false</PublicFlag>
					<PresentationFlag>true</PresentationFlag>
					<ShowLabel>false</ShowLabel>
					<Color/>
					<LineWidth>1</LineWidth>
					<Delay>false</Delay>
				</Link>
				<Link SourceId="1692613963989" TargetId="1692614144735" Polarity="null">
					<Height>20.0</Height>
					<PolarityPosition>0.95</PolarityPosition>
					<Direction><X>-200</X><Y>-100</Y></Direction>
					<Id>1692614982858</Id>
					<Name><![CDATA[购买者G2 - 模仿购买者G2]]></Name>
					<X>580</X><Y>570</Y>
					<Label><X>40</X><Y>-50</Y></Label>
					<PublicFlag>false</PublicFlag>
					<PresentationFlag>true</PresentationFlag>
					<ShowLabel>false</ShowLabel>
					<Color/>
					<LineWidth>1</LineWidth>
					<Delay>false</Delay>
				</Link>
				<Link SourceId="1692613802534" TargetId="1692614144735" Polarity="null">
					<Height>20.0</Height>
					<PolarityPosition>0.95</PolarityPosition>
					<Direction><X>160</X><Y>-100</Y></Direction>
					<Id>1692614988504</Id>
					<Name><![CDATA[市场潜力G2 - 模仿购买者G2]]></Name>
					<X>220</X><Y>570</Y>
					<Label><X>40</X><Y>-50</Y></Label>
					<PublicFlag>false</PublicFlag>
					<PresentationFlag>true</PresentationFlag>
					<ShowLabel>false</ShowLabel>
					<Color/>
					<LineWidth>1</LineWidth>
					<Delay>false</Delay>
				</Link>
				<Link SourceId="1692613848130" TargetId="1692614144735" Polarity="null">
					<Height>52.806</Height>
					<PolarityPosition>0.95</PolarityPosition>
					<Direction><X>310</X><Y>-100</Y></Direction>
					<Id>1692615000235</Id>
					<Name><![CDATA[总人数G2 - 模仿购买者G2]]></Name>
					<X>70</X><Y>570</Y>
					<Label><X>40</X><Y>-50</Y></Label>
					<PublicFlag>false</PublicFlag>
					<PresentationFlag>true</PresentationFlag>
					<ShowLabel>false</ShowLabel>
					<Color/>
					<LineWidth>1</LineWidth>
					<Delay>false</Delay>
				</Link>
				<Link SourceId="1692944728365" TargetId="1692944766074" Polarity="null">
					<Height>20.0</Height>
					<PolarityPosition>0.95</PolarityPosition>
					<Direction><X>140</X><Y>0</Y></Direction>
					<Id>1692944884547</Id>
					<Name><![CDATA[总时间1 - 时间存量1]]></Name>
					<X>390</X><Y>830</Y>
					<Label><X>40</X><Y>-50</Y></Label>
					<PublicFlag>false</PublicFlag>
					<PresentationFlag>true</PresentationFlag>
					<ShowLabel>false</ShowLabel>
					<Color/>
					<LineWidth>1</LineWidth>
					<Delay>false</Delay>
				</Link>
				<Link SourceId="1692944984666" TargetId="1692944918839" Polarity="null">
					<Height>20.0</Height>
					<PolarityPosition>0.95</PolarityPosition>
					<Direction><X>140</X><Y>-20</Y></Direction>
					<Id>1692945038495</Id>
					<Name><![CDATA[总时间2 - 时间存量2]]></Name>
					<X>390</X><Y>800</Y>
					<Label><X>40</X><Y>-50</Y></Label>
					<PublicFlag>false</PublicFlag>
					<PresentationFlag>true</PresentationFlag>
					<ShowLabel>false</ShowLabel>
					<Color/>
					<LineWidth>1</LineWidth>
					<Delay>false</Delay>
				</Link>
				<Link SourceId="1692945140091" TargetId="1692944948147" Polarity="null">
					<Height>-69.174</Height>
					<PolarityPosition>0.95</PolarityPosition>
					<Direction><X>-270</X><Y>-440</Y></Direction>
					<Id>1692945221159</Id>
					<Name><![CDATA[调节系数 - 时间流速2]]></Name>
					<X>930</X><Y>770</Y>
					<Label><X>40</X><Y>-50</Y></Label>
					<PublicFlag>false</PublicFlag>
					<PresentationFlag>true</PresentationFlag>
					<ShowLabel>false</ShowLabel>
					<Color/>
					<LineWidth>1</LineWidth>
					<Delay>false</Delay>
				</Link>
				<Link SourceId="1692948795382" TargetId="1693317978872" Polarity="null">
					<Height>20.0</Height>
					<PolarityPosition>0.95</PolarityPosition>
					<Direction><X>120</X><Y>50</Y></Direction>
					<Id>1692948923462</Id>
					<Name><![CDATA[利润G1 - 总利润]]></Name>
					<X>850</X><Y>290</Y>
					<Label><X>40</X><Y>-50</Y></Label>
					<PublicFlag>false</PublicFlag>
					<PresentationFlag>true</PresentationFlag>
					<ShowLabel>false</ShowLabel>
					<Color/>
					<LineWidth>1</LineWidth>
					<Delay>false</Delay>
				</Link>
				<Link SourceId="1692948812235" TargetId="1693317978872" Polarity="null">
					<Height>-31.954</Height>
					<PolarityPosition>0.95</PolarityPosition>
					<Direction><X>120</X><Y>-80</Y></Direction>
					<Id>1692949274442</Id>
					<Name><![CDATA[利润G2 - 总利润]]></Name>
					<X>850</X><Y>420</Y>
					<Label><X>40</X><Y>-50</Y></Label>
					<PublicFlag>false</PublicFlag>
					<PresentationFlag>true</PresentationFlag>
					<ShowLabel>false</ShowLabel>
					<Color/>
					<LineWidth>1</LineWidth>
					<Delay>false</Delay>
				</Link>
				<Link SourceId="1692611788010" TargetId="1692949365611" Polarity="null">
					<Height>-21.33</Height>
					<PolarityPosition>0.95</PolarityPosition>
					<Direction><X>140</X><Y>50</Y></Direction>
					<Id>1692949636580</Id>
					<Name><![CDATA[购买速率G1 - 越级速率]]></Name>
					<X>380</X><Y>260</Y>
					<Label><X>40</X><Y>-50</Y></Label>
					<PublicFlag>false</PublicFlag>
					<PresentationFlag>true</PresentationFlag>
					<ShowLabel>false</ShowLabel>
					<Color/>
					<LineWidth>1</LineWidth>
					<Delay>false</Delay>
				</Link>
				<Link SourceId="1692613963989" TargetId="1692949365611" Polarity="null">
					<Height>20.0</Height>
					<PolarityPosition>0.95</PolarityPosition>
					<Direction><X>-60</X><Y>-260</Y></Direction>
					<Id>1692949863376</Id>
					<Name><![CDATA[购买者G2 - 越级速率]]></Name>
					<X>580</X><Y>570</Y>
					<Label><X>40</X><Y>-50</Y></Label>
					<PublicFlag>false</PublicFlag>
					<PresentationFlag>true</PresentationFlag>
					<ShowLabel>false</ShowLabel>
					<Color/>
					<LineWidth>1</LineWidth>
					<Delay>false</Delay>
				</Link>
				<Link SourceId="1692613848130" TargetId="1692949365611" Polarity="null">
					<Height>75.35</Height>
					<PolarityPosition>0.95</PolarityPosition>
					<Direction><X>450</X><Y>-260</Y></Direction>
					<Id>1692949875842</Id>
					<Name><![CDATA[总人数G2 - 越级速率]]></Name>
					<X>70</X><Y>570</Y>
					<Label><X>40</X><Y>-50</Y></Label>
					<PublicFlag>false</PublicFlag>
					<PresentationFlag>true</PresentationFlag>
					<ShowLabel>false</ShowLabel>
					<Color/>
					<LineWidth>1</LineWidth>
					<Delay>false</Delay>
				</Link>
				<Link SourceId="1692611793167" TargetId="1692949384126" Polarity="null">
					<Height>20.0</Height>
					<PolarityPosition>0.95</PolarityPosition>
					<Direction><X>-70</X><Y>140</Y></Direction>
					<Id>1692950200515</Id>
					<Name><![CDATA[购买者G1 - 升级速率]]></Name>
					<X>580</X><Y>260</Y>
					<Label><X>40</X><Y>-50</Y></Label>
					<PublicFlag>false</PublicFlag>
					<PresentationFlag>true</PresentationFlag>
					<ShowLabel>false</ShowLabel>
					<Color/>
					<LineWidth>1</LineWidth>
					<Delay>false</Delay>
				</Link>
				<Link SourceId="1692613848130" TargetId="1692949384126" Polarity="null">
					<Height>78.739</Height>
					<PolarityPosition>0.95</PolarityPosition>
					<Direction><X>440</X><Y>-170</Y></Direction>
					<Id>1692950221922</Id>
					<Name><![CDATA[总人数G2 - 升级速率]]></Name>
					<X>70</X><Y>570</Y>
					<Label><X>40</X><Y>-50</Y></Label>
					<PublicFlag>false</PublicFlag>
					<PresentationFlag>true</PresentationFlag>
					<ShowLabel>false</ShowLabel>
					<Color/>
					<LineWidth>1</LineWidth>
					<Delay>false</Delay>
				</Link>
				<Link SourceId="1692613994442" TargetId="1692949384126" Polarity="null">
					<Height>-226.294</Height>
					<PolarityPosition>0.95</PolarityPosition>
					<Direction><X>110</X><Y>-170</Y></Direction>
					<Id>1692950240820</Id>
					<Name><![CDATA[购买速率G2 - 升级速率]]></Name>
					<X>400</X><Y>570</Y>
					<Label><X>40</X><Y>-50</Y></Label>
					<PublicFlag>false</PublicFlag>
					<PresentationFlag>true</PresentationFlag>
					<ShowLabel>false</ShowLabel>
					<Color/>
					<LineWidth>1</LineWidth>
					<Delay>false</Delay>
				</Link>
				<Link SourceId="1692949365611" TargetId="1692947658220" Polarity="null">
					<Height>20.0</Height>
					<PolarityPosition>0.95</PolarityPosition>
					<Direction><X>190</X><Y>-20</Y></Direction>
					<Id>1692950359547</Id>
					<Name><![CDATA[越级速率 - 越级用户]]></Name>
					<X>520</X><Y>310</Y>
					<Label><X>40</X><Y>-50</Y></Label>
					<PublicFlag>false</PublicFlag>
					<PresentationFlag>true</PresentationFlag>
					<ShowLabel>false</ShowLabel>
					<Color/>
					<LineWidth>1</LineWidth>
					<Delay>false</Delay>
				</Link>
				<Link SourceId="1692949384126" TargetId="1692947691160" Polarity="null">
					<Height>20.0</Height>
					<PolarityPosition>0.95</PolarityPosition>
					<Direction><X>200</X><Y>20</Y></Direction>
					<Id>1692950369598</Id>
					<Name><![CDATA[升级速率 - 升级用户]]></Name>
					<X>510</X><Y>400</Y>
					<Label><X>40</X><Y>-50</Y></Label>
					<PublicFlag>false</PublicFlag>
					<PresentationFlag>true</PresentationFlag>
					<ShowLabel>false</ShowLabel>
					<Color/>
					<LineWidth>1</LineWidth>
					<Delay>false</Delay>
				</Link>
				<Link SourceId="1692949365611" TargetId="1692947546160" Polarity="null">
					<Height>-133.303</Height>
					<PolarityPosition>0.95</PolarityPosition>
					<Direction><X>190</X><Y>-130</Y></Direction>
					<Id>1692950481524</Id>
					<Name><![CDATA[越级速率 - 产品用户G1]]></Name>
					<X>520</X><Y>310</Y>
					<Label><X>40</X><Y>-50</Y></Label>
					<PublicFlag>false</PublicFlag>
					<PresentationFlag>true</PresentationFlag>
					<ShowLabel>false</ShowLabel>
					<Color/>
					<LineWidth>1</LineWidth>
					<Delay>false</Delay>
				</Link>
				<Link SourceId="1692611788010" TargetId="1692947546160" Polarity="null">
					<Height>65.367</Height>
					<PolarityPosition>0.95</PolarityPosition>
					<Direction><X>330</X><Y>-80</Y></Direction>
					<Id>1692950495285</Id>
					<Name><![CDATA[购买速率G1 - 产品用户G1]]></Name>
					<X>380</X><Y>260</Y>
					<Label><X>40</X><Y>-50</Y></Label>
					<PublicFlag>false</PublicFlag>
					<PresentationFlag>true</PresentationFlag>
					<ShowLabel>false</ShowLabel>
					<Color/>
					<LineWidth>1</LineWidth>
					<Delay>false</Delay>
				</Link>
				<Link SourceId="1692613994442" TargetId="1692947584965" Polarity="null">
					<Height>20.0</Height>
					<PolarityPosition>0.95</PolarityPosition>
					<Direction><X>310</X><Y>-40</Y></Direction>
					<Id>1692950561616</Id>
					<Name><![CDATA[购买速率G2 - 产品用户G2]]></Name>
					<X>400</X><Y>570</Y>
					<Label><X>40</X><Y>-50</Y></Label>
					<PublicFlag>false</PublicFlag>
					<PresentationFlag>true</PresentationFlag>
					<ShowLabel>false</ShowLabel>
					<Color/>
					<LineWidth>1</LineWidth>
					<Delay>false</Delay>
				</Link>
				<Link SourceId="1692949365611" TargetId="1692947584965" Polarity="null">
					<Height>20.0</Height>
					<PolarityPosition>0.95</PolarityPosition>
					<Direction><X>190</X><Y>220</Y></Direction>
					<Id>1692950572184</Id>
					<Name><![CDATA[越级速率 - 产品用户G2]]></Name>
					<X>520</X><Y>310</Y>
					<Label><X>40</X><Y>-50</Y></Label>
					<PublicFlag>false</PublicFlag>
					<PresentationFlag>true</PresentationFlag>
					<ShowLabel>false</ShowLabel>
					<Color/>
					<LineWidth>1</LineWidth>
					<Delay>false</Delay>
				</Link>
				<Link SourceId="1692949384126" TargetId="1692947584965" Polarity="null">
					<Height>-28.298</Height>
					<PolarityPosition>0.95</PolarityPosition>
					<Direction><X>200</X><Y>130</Y></Direction>
					<Id>1692950593595</Id>
					<Name><![CDATA[升级速率 - 产品用户G2]]></Name>
					<X>510</X><Y>400</Y>
					<Label><X>40</X><Y>-50</Y></Label>
					<PublicFlag>false</PublicFlag>
					<PresentationFlag>true</PresentationFlag>
					<ShowLabel>false</ShowLabel>
					<Color/>
					<LineWidth>1</LineWidth>
					<Delay>false</Delay>
				</Link>
				<Link SourceId="1692611788010" TargetId="1692948795382" Polarity="null">
					<Height>81.397</Height>
					<PolarityPosition>0.95</PolarityPosition>
					<Direction><X>470</X><Y>30</Y></Direction>
					<Id>1692951118665</Id>
					<Name><![CDATA[购买速率G1 - 利润G1]]></Name>
					<X>380</X><Y>260</Y>
					<Label><X>40</X><Y>-50</Y></Label>
					<PublicFlag>false</PublicFlag>
					<PresentationFlag>true</PresentationFlag>
					<ShowLabel>false</ShowLabel>
					<Color/>
					<LineWidth>1</LineWidth>
					<Delay>false</Delay>
				</Link>
				<Link SourceId="1692949365611" TargetId="1692948795382" Polarity="null">
					<Height>-62.406</Height>
					<PolarityPosition>0.95</PolarityPosition>
					<Direction><X>330</X><Y>-20</Y></Direction>
					<Id>1692951128475</Id>
					<Name><![CDATA[越级速率 - 利润G1]]></Name>
					<X>520</X><Y>310</Y>
					<Label><X>40</X><Y>-50</Y></Label>
					<PublicFlag>false</PublicFlag>
					<PresentationFlag>true</PresentationFlag>
					<ShowLabel>false</ShowLabel>
					<Color/>
					<LineWidth>1</LineWidth>
					<Delay>false</Delay>
				</Link>
				<Link SourceId="1692613994442" TargetId="1692948812235" Polarity="null">
					<Height>-176.571</Height>
					<PolarityPosition>0.95</PolarityPosition>
					<Direction><X>450</X><Y>-150</Y></Direction>
					<Id>1692951206902</Id>
					<Name><![CDATA[购买速率G2 - 利润G2]]></Name>
					<X>400</X><Y>570</Y>
					<Label><X>40</X><Y>-50</Y></Label>
					<PublicFlag>false</PublicFlag>
					<PresentationFlag>true</PresentationFlag>
					<ShowLabel>false</ShowLabel>
					<Color/>
					<LineWidth>1</LineWidth>
					<Delay>false</Delay>
				</Link>
				<Link SourceId="1692949384126" TargetId="1692948812235" Polarity="null">
					<Height>-64.321</Height>
					<PolarityPosition>0.95</PolarityPosition>
					<Direction><X>340</X><Y>20</Y></Direction>
					<Id>1692951223981</Id>
					<Name><![CDATA[升级速率 - 利润G2]]></Name>
					<X>510</X><Y>400</Y>
					<Label><X>40</X><Y>-50</Y></Label>
					<PublicFlag>false</PublicFlag>
					<PresentationFlag>true</PresentationFlag>
					<ShowLabel>false</ShowLabel>
					<Color/>
					<LineWidth>1</LineWidth>
					<Delay>false</Delay>
				</Link>
				<Link SourceId="1692949365611" TargetId="1692948812235" Polarity="null">
					<Height>20.0</Height>
					<PolarityPosition>0.95</PolarityPosition>
					<Direction><X>330</X><Y>110</Y></Direction>
					<Id>1692951236987</Id>
					<Name><![CDATA[越级速率 - 利润G2]]></Name>
					<X>520</X><Y>310</Y>
					<Label><X>40</X><Y>-50</Y></Label>
					<PublicFlag>false</PublicFlag>
					<PresentationFlag>true</PresentationFlag>
					<ShowLabel>false</ShowLabel>
					<Color/>
					<LineWidth>1</LineWidth>
					<Delay>false</Delay>
				</Link>
				<Link SourceId="1692952102950" TargetId="1692948812235" Polarity="null">
					<Height>20.0</Height>
					<PolarityPosition>0.95</PolarityPosition>
					<Direction><X>-210</X><Y>80</Y></Direction>
					<Id>1692952405619</Id>
					<Name><![CDATA[贴现因子 - 利润G2]]></Name>
					<X>1060</X><Y>340</Y>
					<Label><X>40</X><Y>-50</Y></Label>
					<PublicFlag>false</PublicFlag>
					<PresentationFlag>true</PresentationFlag>
					<ShowLabel>false</ShowLabel>
					<Color/>
					<LineWidth>1</LineWidth>
					<Delay>false</Delay>
				</Link>
				<Link SourceId="1692952102950" TargetId="1692948795382" Polarity="null">
					<Height>-46.191</Height>
					<PolarityPosition>0.95</PolarityPosition>
					<Direction><X>-210</X><Y>-50</Y></Direction>
					<Id>1692952440231</Id>
					<Name><![CDATA[贴现因子 - 利润G1]]></Name>
					<X>1060</X><Y>340</Y>
					<Label><X>40</X><Y>-50</Y></Label>
					<PublicFlag>false</PublicFlag>
					<PresentationFlag>true</PresentationFlag>
					<ShowLabel>false</ShowLabel>
					<Color/>
					<LineWidth>1</LineWidth>
					<Delay>false</Delay>
				</Link>
				<Link SourceId="1692944967393" TargetId="1692948812235" Polarity="null">
					<Height>20.0</Height>
					<PolarityPosition>0.95</PolarityPosition>
					<Direction><X>50</X><Y>-360</Y></Direction>
					<Id>1692952486191</Id>
					<Name><![CDATA[时间累计2 - 利润G2]]></Name>
					<X>800</X><Y>780</Y>
					<Label><X>40</X><Y>-50</Y></Label>
					<PublicFlag>false</PublicFlag>
					<PresentationFlag>true</PresentationFlag>
					<ShowLabel>false</ShowLabel>
					<Color/>
					<LineWidth>1</LineWidth>
					<Delay>false</Delay>
				</Link>
				<Link SourceId="1692944837626" TargetId="1692948795382" Polarity="null">
					<Height>-443.102</Height>
					<PolarityPosition>0.95</PolarityPosition>
					<Direction><X>50</X><Y>-540</Y></Direction>
					<Id>1692952507358</Id>
					<Name><![CDATA[时间累计1 - 利润G1]]></Name>
					<X>800</X><Y>830</Y>
					<Label><X>40</X><Y>-50</Y></Label>
					<PublicFlag>false</PublicFlag>
					<PresentationFlag>true</PresentationFlag>
					<ShowLabel>false</ShowLabel>
					<Color/>
					<LineWidth>1</LineWidth>
					<Delay>false</Delay>
				</Link>
				<Link SourceId="1693058044645" TargetId="1692614144735" Polarity="null">
					<Height>20.0</Height>
					<PolarityPosition>0.95</PolarityPosition>
					<Direction><X>310</X><Y>-160</Y></Direction>
					<Id>1693058623539</Id>
					<Name><![CDATA[质量水平G2 - 模仿购买者G2]]></Name>
					<X>70</X><Y>630</Y>
					<Label><X>40</X><Y>-50</Y></Label>
					<PublicFlag>false</PublicFlag>
					<PresentationFlag>true</PresentationFlag>
					<ShowLabel>false</ShowLabel>
					<Color/>
					<LineWidth>1</LineWidth>
					<Delay>false</Delay>
				</Link>
				<Link SourceId="1692947584965" TargetId="1693317876682" Polarity="null">
					<Height>20.0</Height>
					<PolarityPosition>0.95</PolarityPosition>
					<Direction><X>260</X><Y>-90</Y></Direction>
					<Id>1693218443312</Id>
					<Name><![CDATA[产品用户G2 - 总销售]]></Name>
					<X>710</X><Y>530</Y>
					<Label><X>40</X><Y>-50</Y></Label>
					<PublicFlag>false</PublicFlag>
					<PresentationFlag>true</PresentationFlag>
					<ShowLabel>false</ShowLabel>
					<Color/>
					<LineWidth>1</LineWidth>
					<Delay>false</Delay>
				</Link>
				<Link SourceId="1692947546160" TargetId="1693317876682" Polarity="null">
					<Height>20.0</Height>
					<PolarityPosition>0.95</PolarityPosition>
					<Direction><X>260</X><Y>260</Y></Direction>
					<Id>1693218468348</Id>
					<Name><![CDATA[产品用户G1 - 总销售]]></Name>
					<X>710</X><Y>180</Y>
					<Label><X>40</X><Y>-50</Y></Label>
					<PublicFlag>false</PublicFlag>
					<PresentationFlag>true</PresentationFlag>
					<ShowLabel>false</ShowLabel>
					<Color/>
					<LineWidth>1</LineWidth>
					<Delay>false</Delay>
				</Link>
				<Link SourceId="1693476002040" TargetId="1693476336765" Polarity="null">
					<Height>20.0</Height>
					<PolarityPosition>0.95</PolarityPosition>
					<Direction><X>160</X><Y>120</Y></Direction>
					<Id>1693476676045</Id>
					<Name><![CDATA[订货提前期 - 期望库存]]></Name>
					<X>80</X><Y>1130</Y>
					<Label><X>40</X><Y>-50</Y></Label>
					<PublicFlag>false</PublicFlag>
					<PresentationFlag>true</PresentationFlag>
					<ShowLabel>false</ShowLabel>
					<Color/>
					<LineWidth>1</LineWidth>
					<Delay>false</Delay>
				</Link>
				<Link SourceId="1693476020891" TargetId="1693476336765" Polarity="null">
					<Height>20.0</Height>
					<PolarityPosition>0.95</PolarityPosition>
					<Direction><X>160</X><Y>50</Y></Direction>
					<Id>1693476685195</Id>
					<Name><![CDATA[订货周期 - 期望库存]]></Name>
					<X>80</X><Y>1200</Y>
					<Label><X>40</X><Y>-50</Y></Label>
					<PublicFlag>false</PublicFlag>
					<PresentationFlag>true</PresentationFlag>
					<ShowLabel>false</ShowLabel>
					<Color/>
					<LineWidth>1</LineWidth>
					<Delay>false</Delay>
				</Link>
				<Link SourceId="1693476152748" TargetId="1693476336765" Polarity="null">
					<Height>20.0</Height>
					<PolarityPosition>0.95</PolarityPosition>
					<Direction><X>10</X><Y>100</Y></Direction>
					<Id>1693476692284</Id>
					<Name><![CDATA[最大生产能力 - 期望库存]]></Name>
					<X>230</X><Y>1150</Y>
					<Label><X>40</X><Y>-50</Y></Label>
					<PublicFlag>false</PublicFlag>
					<PresentationFlag>true</PresentationFlag>
					<ShowLabel>false</ShowLabel>
					<Color/>
					<LineWidth>1</LineWidth>
					<Delay>false</Delay>
				</Link>
				<Link SourceId="1693476336765" TargetId="1693477723181" Polarity="null">
					<Height>-41.642</Height>
					<PolarityPosition>0.95</PolarityPosition>
					<Direction><X>180</X><Y>-40</Y></Direction>
					<Id>1693477766721</Id>
					<Name><![CDATA[期望库存 - 库存偏差]]></Name>
					<X>240</X><Y>1250</Y>
					<Label><X>40</X><Y>-50</Y></Label>
					<PublicFlag>false</PublicFlag>
					<PresentationFlag>true</PresentationFlag>
					<ShowLabel>false</ShowLabel>
					<Color/>
					<LineWidth>1</LineWidth>
					<Delay>false</Delay>
				</Link>
				<Link SourceId="1693475580076" TargetId="1693477723181" Polarity="null">
					<Height>20.0</Height>
					<PolarityPosition>0.95</PolarityPosition>
					<Direction><X>-200</X><Y>170</Y></Direction>
					<Id>1693477774281</Id>
					<Name><![CDATA[库存 - 库存偏差]]></Name>
					<X>620</X><Y>1040</Y>
					<Label><X>40</X><Y>-50</Y></Label>
					<PublicFlag>false</PublicFlag>
					<PresentationFlag>true</PresentationFlag>
					<ShowLabel>false</ShowLabel>
					<Color/>
					<LineWidth>1</LineWidth>
					<Delay>false</Delay>
				</Link>
				<Link SourceId="1693477723181" TargetId="1693477819168" Polarity="null">
					<Height>20.0</Height>
					<PolarityPosition>0.95</PolarityPosition>
					<Direction><X>-120</X><Y>160</Y></Direction>
					<Id>1693477923269</Id>
					<Name><![CDATA[库存偏差 - 订货量]]></Name>
					<X>420</X><Y>1210</Y>
					<Label><X>40</X><Y>-50</Y></Label>
					<PublicFlag>false</PublicFlag>
					<PresentationFlag>true</PresentationFlag>
					<ShowLabel>false</ShowLabel>
					<Color/>
					<LineWidth>1</LineWidth>
					<Delay>false</Delay>
				</Link>
				<Link SourceId="1693478672250" TargetId="1693475880015" Polarity="null">
					<Height>20.0</Height>
					<PolarityPosition>0.95</PolarityPosition>
					<Direction><X>-630</X><Y>260</Y></Direction>
					<Id>1693478940828</Id>
					<Name><![CDATA[订单量1 - 出库速率]]></Name>
					<X>1350</X><Y>780</Y>
					<Label><X>40</X><Y>-50</Y></Label>
					<PublicFlag>false</PublicFlag>
					<PresentationFlag>true</PresentationFlag>
					<ShowLabel>false</ShowLabel>
					<Color/>
					<LineWidth>1</LineWidth>
					<Delay>false</Delay>
				</Link>
				<Link SourceId="1693476002040" TargetId="1693475610032" Polarity="null">
					<Height>20.0</Height>
					<PolarityPosition>0.95</PolarityPosition>
					<Direction><X>340</X><Y>-90</Y></Direction>
					<Id>1693479254296</Id>
					<Name><![CDATA[订货提前期 - 入库速率]]></Name>
					<X>80</X><Y>1130</Y>
					<Label><X>40</X><Y>-50</Y></Label>
					<PublicFlag>false</PublicFlag>
					<PresentationFlag>true</PresentationFlag>
					<ShowLabel>false</ShowLabel>
					<Color/>
					<LineWidth>1</LineWidth>
					<Delay>false</Delay>
				</Link>
				<Link SourceId="1693479087141" TargetId="1693478981175" Polarity="null">
					<Height>20.0</Height>
					<PolarityPosition>0.95</PolarityPosition>
					<Direction><X>130</X><Y>10</Y></Direction>
					<Id>1693479285879</Id>
					<Name><![CDATA[损耗系数 - 损耗率]]></Name>
					<X>490</X><Y>940</Y>
					<Label><X>40</X><Y>-50</Y></Label>
					<PublicFlag>false</PublicFlag>
					<PresentationFlag>true</PresentationFlag>
					<ShowLabel>false</ShowLabel>
					<Color/>
					<LineWidth>1</LineWidth>
					<Delay>false</Delay>
				</Link>
				<Link SourceId="1693475483278" TargetId="1693475610032" Polarity="null">
					<Height>20.0</Height>
					<PolarityPosition>0.95</PolarityPosition>
					<Direction><X>140</X><Y>0</Y></Direction>
					<Id>1693479323791</Id>
					<Name><![CDATA[产成品 - 入库速率]]></Name>
					<X>280</X><Y>1040</Y>
					<Label><X>40</X><Y>-50</Y></Label>
					<PublicFlag>false</PublicFlag>
					<PresentationFlag>true</PresentationFlag>
					<ShowLabel>false</ShowLabel>
					<Color/>
					<LineWidth>1</LineWidth>
					<Delay>false</Delay>
				</Link>
				<Link SourceId="1693475580076" TargetId="1693478981175" Polarity="null">
					<Height>20.0</Height>
					<PolarityPosition>0.95</PolarityPosition>
					<Direction><X>0</X><Y>-90</Y></Direction>
					<Id>1693479342984</Id>
					<Name><![CDATA[库存 - 损耗率]]></Name>
					<X>620</X><Y>1040</Y>
					<Label><X>40</X><Y>-50</Y></Label>
					<PublicFlag>false</PublicFlag>
					<PresentationFlag>true</PresentationFlag>
					<ShowLabel>false</ShowLabel>
					<Color/>
					<LineWidth>1</LineWidth>
					<Delay>false</Delay>
				</Link>
				<Link SourceId="1693477819168" TargetId="1693475689045" Polarity="null">
					<Height>169.471</Height>
					<PolarityPosition>0.95</PolarityPosition>
					<Direction><X>-150</X><Y>-330</Y></Direction>
					<Id>1693479476719</Id>
					<Name><![CDATA[订货量 - 生产速率]]></Name>
					<X>300</X><Y>1370</Y>
					<Label><X>40</X><Y>-50</Y></Label>
					<PublicFlag>false</PublicFlag>
					<PresentationFlag>true</PresentationFlag>
					<ShowLabel>false</ShowLabel>
					<Color/>
					<LineWidth>1</LineWidth>
					<Delay>false</Delay>
				</Link>
				<Link SourceId="1692611788010" TargetId="1693478672250" Polarity="null">
					<Height>20.0</Height>
					<PolarityPosition>0.95</PolarityPosition>
					<Direction><X>970</X><Y>520</Y></Direction>
					<Id>1693482570918</Id>
					<Name><![CDATA[购买速率G1 - 订单量1]]></Name>
					<X>380</X><Y>260</Y>
					<Label><X>40</X><Y>-50</Y></Label>
					<PublicFlag>false</PublicFlag>
					<PresentationFlag>true</PresentationFlag>
					<ShowLabel>false</ShowLabel>
					<Color/>
					<LineWidth>1</LineWidth>
					<Delay>false</Delay>
				</Link>
				<Link SourceId="1693476020891" TargetId="1693477819168" Polarity="null">
					<Height>20.0</Height>
					<PolarityPosition>0.95</PolarityPosition>
					<Direction><X>220</X><Y>170</Y></Direction>
					<Id>1693484137321</Id>
					<Name><![CDATA[订货周期 - 订货量]]></Name>
					<X>80</X><Y>1200</Y>
					<Label><X>40</X><Y>-50</Y></Label>
					<PublicFlag>false</PublicFlag>
					<PresentationFlag>true</PresentationFlag>
					<ShowLabel>false</ShowLabel>
					<Color/>
					<LineWidth>1</LineWidth>
					<Delay>false</Delay>
				</Link>
				<Link SourceId="1693484865573" TargetId="1693477819168" Polarity="null">
					<Height>20.0</Height>
					<PolarityPosition>0.95</PolarityPosition>
					<Direction><X>-150</X><Y>60</Y></Direction>
					<Id>1693484887250</Id>
					<Name><![CDATA[调节系数1 - 订货量]]></Name>
					<X>450</X><Y>1310</Y>
					<Label><X>40</X><Y>-50</Y></Label>
					<PublicFlag>false</PublicFlag>
					<PresentationFlag>true</PresentationFlag>
					<ShowLabel>false</ShowLabel>
					<Color/>
					<LineWidth>1</LineWidth>
					<Delay>false</Delay>
				</Link>
				<Link SourceId="1693486931358" TargetId="1693475880015" Polarity="null">
					<Height>20.0</Height>
					<PolarityPosition>0.95</PolarityPosition>
					<Direction><X>-100</X><Y>-170</Y></Direction>
					<Id>1693486986228</Id>
					<Name><![CDATA[调节系数2 - 出库速率]]></Name>
					<X>820</X><Y>1210</Y>
					<Label><X>40</X><Y>-50</Y></Label>
					<PublicFlag>false</PublicFlag>
					<PresentationFlag>true</PresentationFlag>
					<ShowLabel>false</ShowLabel>
					<Color/>
					<LineWidth>1</LineWidth>
					<Delay>false</Delay>
				</Link>
				<Link SourceId="1693486931358" TargetId="1693478981175" Polarity="null">
					<Height>-44.553</Height>
					<PolarityPosition>0.95</PolarityPosition>
					<Direction><X>-200</X><Y>-280</Y></Direction>
					<Id>1693488467375</Id>
					<Name><![CDATA[调节系数2 - 损耗率]]></Name>
					<X>820</X><Y>1210</Y>
					<Label><X>40</X><Y>-50</Y></Label>
					<PublicFlag>false</PublicFlag>
					<PresentationFlag>true</PresentationFlag>
					<ShowLabel>false</ShowLabel>
					<Color/>
					<LineWidth>1</LineWidth>
					<Delay>false</Delay>
				</Link>
				<Link SourceId="1693475918953" TargetId="1693488939924" Polarity="null">
					<Height>20.0</Height>
					<PolarityPosition>0.95</PolarityPosition>
					<Direction><X>200</X><Y>100</Y></Direction>
					<Id>1693488998498</Id>
					<Name><![CDATA[消费市场 - 供给需求差]]></Name>
					<X>820</X><Y>1040</Y>
					<Label><X>40</X><Y>-50</Y></Label>
					<PublicFlag>false</PublicFlag>
					<PresentationFlag>true</PresentationFlag>
					<ShowLabel>false</ShowLabel>
					<Color/>
					<LineWidth>1</LineWidth>
					<Delay>false</Delay>
				</Link>
				<Link SourceId="1693317876682" TargetId="1693488939924" Polarity="null">
					<Height>69.581</Height>
					<PolarityPosition>0.95</PolarityPosition>
					<Direction><X>50</X><Y>700</Y></Direction>
					<Id>1693489021949</Id>
					<Name><![CDATA[总销售 - 供给需求差]]></Name>
					<X>970</X><Y>440</Y>
					<Label><X>40</X><Y>-50</Y></Label>
					<PublicFlag>false</PublicFlag>
					<PresentationFlag>true</PresentationFlag>
					<ShowLabel>false</ShowLabel>
					<Color/>
					<LineWidth>1</LineWidth>
					<Delay>false</Delay>
				</Link>
				<Link SourceId="1693532509570" TargetId="1693475580076" Polarity="null">
					<Height>20.0</Height>
					<PolarityPosition>0.95</PolarityPosition>
					<Direction><X>160</X><Y>-190</Y></Direction>
					<Id>1693532758498</Id>
					<Name><![CDATA[库存系数G1 - 库存]]></Name>
					<X>460</X><Y>1230</Y>
					<Label><X>40</X><Y>-50</Y></Label>
					<PublicFlag>false</PublicFlag>
					<PresentationFlag>true</PresentationFlag>
					<ShowLabel>false</ShowLabel>
					<Color/>
					<LineWidth>1</LineWidth>
					<Delay>false</Delay>
				</Link>
				<Link SourceId="1693475580076" TargetId="1693569753973" Polarity="null">
					<Height>20.0</Height>
					<PolarityPosition>0.95</PolarityPosition>
					<Direction><X>100</X><Y>220</Y></Direction>
					<Id>1693569805699</Id>
					<Name><![CDATA[库存 - 库存成本]]></Name>
					<X>620</X><Y>1040</Y>
					<Label><X>40</X><Y>-50</Y></Label>
					<PublicFlag>false</PublicFlag>
					<PresentationFlag>true</PresentationFlag>
					<ShowLabel>false</ShowLabel>
					<Color/>
					<LineWidth>1</LineWidth>
					<Delay>false</Delay>
				</Link>
				<Link SourceId="1693569781978" TargetId="1693569753973" Polarity="null">
					<Height>20.0</Height>
					<PolarityPosition>0.95</PolarityPosition>
					<Direction><X>-190</X><Y>-10</Y></Direction>
					<Id>1693569814737</Id>
					<Name><![CDATA[成本系数 - 库存成本]]></Name>
					<X>910</X><Y>1270</Y>
					<Label><X>40</X><Y>-50</Y></Label>
					<PublicFlag>false</PublicFlag>
					<PresentationFlag>true</PresentationFlag>
					<ShowLabel>false</ShowLabel>
					<Color/>
					<LineWidth>1</LineWidth>
					<Delay>false</Delay>
				</Link>
				<Link SourceId="1693570388964" TargetId="1694091228806" Polarity="null">
					<Height>20.0</Height>
					<PolarityPosition>0.95</PolarityPosition>
					<Direction><X>-50</X><Y>-50</Y></Direction>
					<Id>1693570428765</Id>
					<Name><![CDATA[缺货成本系数 - 缺货成本]]></Name>
					<X>1120</X><Y>1290</Y>
					<Label><X>40</X><Y>-50</Y></Label>
					<PublicFlag>false</PublicFlag>
					<PresentationFlag>true</PresentationFlag>
					<ShowLabel>false</ShowLabel>
					<Color/>
					<LineWidth>1</LineWidth>
					<Delay>false</Delay>
				</Link>
				<Link SourceId="1693488939924" TargetId="1694091228806" Polarity="null">
					<Height>20.0</Height>
					<PolarityPosition>0.95</PolarityPosition>
					<Direction><X>50</X><Y>100</Y></Direction>
					<Id>1693570441201</Id>
					<Name><![CDATA[供给需求差 - 缺货成本]]></Name>
					<X>1020</X><Y>1140</Y>
					<Label><X>40</X><Y>-50</Y></Label>
					<PublicFlag>false</PublicFlag>
					<PresentationFlag>true</PresentationFlag>
					<ShowLabel>false</ShowLabel>
					<Color/>
					<LineWidth>1</LineWidth>
					<Delay>false</Delay>
				</Link>
				<Link SourceId="1693569753973" TargetId="1693570703008" Polarity="null">
					<Height>20.0</Height>
					<PolarityPosition>0.95</PolarityPosition>
					<Direction><X>160</X><Y>120</Y></Direction>
					<Id>1693570774739</Id>
					<Name><![CDATA[库存成本 - 库存总成本]]></Name>
					<X>720</X><Y>1260</Y>
					<Label><X>40</X><Y>-50</Y></Label>
					<PublicFlag>false</PublicFlag>
					<PresentationFlag>true</PresentationFlag>
					<ShowLabel>false</ShowLabel>
					<Color/>
					<LineWidth>1</LineWidth>
					<Delay>false</Delay>
				</Link>
				<Link SourceId="1693317978872" TargetId="1693570811983" Polarity="null">
					<Height>20.0</Height>
					<PolarityPosition>0.95</PolarityPosition>
					<Direction><X>530</X><Y>450</Y></Direction>
					<Id>1693570871326</Id>
					<Name><![CDATA[总利润 - 运营利润]]></Name>
					<X>970</X><Y>340</Y>
					<Label><X>40</X><Y>-50</Y></Label>
					<PublicFlag>false</PublicFlag>
					<PresentationFlag>true</PresentationFlag>
					<ShowLabel>false</ShowLabel>
					<Color/>
					<LineWidth>1</LineWidth>
					<Delay>false</Delay>
				</Link>
				<Link SourceId="1693570703008" TargetId="1693570811983" Polarity="null">
					<Height>20.0</Height>
					<PolarityPosition>0.95</PolarityPosition>
					<Direction><X>620</X><Y>-590</Y></Direction>
					<Id>1693570880520</Id>
					<Name><![CDATA[库存总成本 - 运营利润]]></Name>
					<X>880</X><Y>1380</Y>
					<Label><X>40</X><Y>-50</Y></Label>
					<PublicFlag>false</PublicFlag>
					<PresentationFlag>true</PresentationFlag>
					<ShowLabel>false</ShowLabel>
					<Color/>
					<LineWidth>1</LineWidth>
					<Delay>false</Delay>
				</Link>
				<Link SourceId="1694091228806" TargetId="1693570703008" Polarity="null">
					<Height>20.0</Height>
					<PolarityPosition>0.95</PolarityPosition>
					<Direction><X>-190</X><Y>140</Y></Direction>
					<Id>1693571018485</Id>
					<Name><![CDATA[缺货成本 - 库存总成本]]></Name>
					<X>1070</X><Y>1240</Y>
					<Label><X>40</X><Y>-50</Y></Label>
					<PublicFlag>false</PublicFlag>
					<PresentationFlag>true</PresentationFlag>
					<ShowLabel>false</ShowLabel>
					<Color/>
					<LineWidth>1</LineWidth>
					<Delay>false</Delay>
				</Link>
				<Link SourceId="1693058007549" TargetId="1692948795382" Polarity="null">
					<Height>20.0</Height>
					<PolarityPosition>0.95</PolarityPosition>
					<Direction><X>790</X><Y>-60</Y></Direction>
					<Id>1693635601389</Id>
					<Name><![CDATA[质量水平G1 - 利润G1]]></Name>
					<X>60</X><Y>350</Y>
					<Label><X>40</X><Y>-50</Y></Label>
					<PublicFlag>false</PublicFlag>
					<PresentationFlag>true</PresentationFlag>
					<ShowLabel>false</ShowLabel>
					<Color/>
					<LineWidth>1</LineWidth>
					<Delay>false</Delay>
				</Link>
				<Link SourceId="1693058044645" TargetId="1692948812235" Polarity="null">
					<Height>20.0</Height>
					<PolarityPosition>0.95</PolarityPosition>
					<Direction><X>780</X><Y>-210</Y></Direction>
					<Id>1693635610114</Id>
					<Name><![CDATA[质量水平G2 - 利润G2]]></Name>
					<X>70</X><Y>630</Y>
					<Label><X>40</X><Y>-50</Y></Label>
					<PublicFlag>false</PublicFlag>
					<PresentationFlag>true</PresentationFlag>
					<ShowLabel>false</ShowLabel>
					<Color/>
					<LineWidth>1</LineWidth>
					<Delay>false</Delay>
				</Link>
				<Link SourceId="1693488939924" TargetId="1693475880015" Polarity="null">
					<Height>20.0</Height>
					<PolarityPosition>0.95</PolarityPosition>
					<Direction><X>-300</X><Y>-100</Y></Direction>
					<Id>1694090109345</Id>
					<Name><![CDATA[供给需求差 - 出库速率]]></Name>
					<X>1020</X><Y>1140</Y>
					<Label><X>40</X><Y>-50</Y></Label>
					<PublicFlag>false</PublicFlag>
					<PresentationFlag>true</PresentationFlag>
					<ShowLabel>false</ShowLabel>
					<Color/>
					<LineWidth>1</LineWidth>
					<Delay>false</Delay>
				</Link>
				<Link SourceId="1692949365611" TargetId="1693478672250" Polarity="null">
					<Height>0.0</Height>
					<PolarityPosition>0.95</PolarityPosition>
					<Direction><X>830</X><Y>470</Y></Direction>
					<Id>1694092602829</Id>
					<Name><![CDATA[越级速率 - 订单量1]]></Name>
					<X>520</X><Y>310</Y>
					<Label><X>40</X><Y>-50</Y></Label>
					<PublicFlag>false</PublicFlag>
					<PresentationFlag>true</PresentationFlag>
					<ShowLabel>false</ShowLabel>
					<Color/>
					<LineWidth>1</LineWidth>
					<Delay>false</Delay>
				</Link>
				<Link SourceId="1692613994442" TargetId="1694092662986" Polarity="null">
					<Height>20.0</Height>
					<PolarityPosition>0.95</PolarityPosition>
					<Direction><X>950</X><Y>290</Y></Direction>
					<Id>1694092736377</Id>
					<Name><![CDATA[购买速率G2 - 订单量2]]></Name>
					<X>400</X><Y>570</Y>
					<Label><X>40</X><Y>-50</Y></Label>
					<PublicFlag>false</PublicFlag>
					<PresentationFlag>true</PresentationFlag>
					<ShowLabel>false</ShowLabel>
					<Color/>
					<LineWidth>1</LineWidth>
					<Delay>false</Delay>
				</Link>
				<Link SourceId="1692949384126" TargetId="1694092662986" Polarity="null">
					<Height>20.0</Height>
					<PolarityPosition>0.95</PolarityPosition>
					<Direction><X>840</X><Y>460</Y></Direction>
					<Id>1694092751420</Id>
					<Name><![CDATA[升级速率 - 订单量2]]></Name>
					<X>510</X><Y>400</Y>
					<Label><X>40</X><Y>-50</Y></Label>
					<PublicFlag>false</PublicFlag>
					<PresentationFlag>true</PresentationFlag>
					<ShowLabel>false</ShowLabel>
					<Color/>
					<LineWidth>1</LineWidth>
					<Delay>false</Delay>
				</Link>
				<Link SourceId="1692949365611" TargetId="1694092662986" Polarity="null">
					<Height>20.0</Height>
					<PolarityPosition>0.95</PolarityPosition>
					<Direction><X>830</X><Y>550</Y></Direction>
					<Id>1694092799542</Id>
					<Name><![CDATA[越级速率 - 订单量2]]></Name>
					<X>520</X><Y>310</Y>
					<Label><X>40</X><Y>-50</Y></Label>
					<PublicFlag>false</PublicFlag>
					<PresentationFlag>true</PresentationFlag>
					<ShowLabel>false</ShowLabel>
					<Color/>
					<LineWidth>1</LineWidth>
					<Delay>false</Delay>
				</Link>
				<Link SourceId="1694092662986" TargetId="1693475880015" Polarity="null">
					<Height>20.0</Height>
					<PolarityPosition>0.95</PolarityPosition>
					<Direction><X>-630</X><Y>180</Y></Direction>
					<Id>1694092817722</Id>
					<Name><![CDATA[订单量2 - 出库速率]]></Name>
					<X>1350</X><Y>860</Y>
					<Label><X>40</X><Y>-50</Y></Label>
					<PublicFlag>false</PublicFlag>
					<PresentationFlag>true</PresentationFlag>
					<ShowLabel>false</ShowLabel>
					<Color/>
					<LineWidth>1</LineWidth>
					<Delay>false</Delay>
				</Link>
				<Link SourceId="1694167087215" TargetId="1694167491494" Polarity="null">
					<Height>20.0</Height>
					<PolarityPosition>0.95</PolarityPosition>
					<Direction><X>210</X><Y>-10</Y></Direction>
					<Id>1694167770807</Id>
					<Name><![CDATA[动态价格G2 - 价格营销G2]]></Name>
					<X>370</X><Y>710</Y>
					<Label><X>40</X><Y>-50</Y></Label>
					<PublicFlag>false</PublicFlag>
					<PresentationFlag>true</PresentationFlag>
					<ShowLabel>false</ShowLabel>
					<Color/>
					<LineWidth>1</LineWidth>
					<Delay>false</Delay>
				</Link>
				<Link SourceId="1694167223471" TargetId="1694167087215" Polarity="null">
					<Height>20.0</Height>
					<PolarityPosition>0.95</PolarityPosition>
					<Direction><X>-70</X><Y>-20</Y></Direction>
					<Id>1694167776319</Id>
					<Name><![CDATA[价格变化G2 - 动态价格G2]]></Name>
					<X>440</X><Y>730</Y>
					<Label><X>40</X><Y>-50</Y></Label>
					<PublicFlag>false</PublicFlag>
					<PresentationFlag>true</PresentationFlag>
					<ShowLabel>false</ShowLabel>
					<Color/>
					<LineWidth>1</LineWidth>
					<Delay>false</Delay>
				</Link>
				<Link SourceId="1692944967393" TargetId="1694167087215" Polarity="null">
					<Height>20.0</Height>
					<PolarityPosition>0.95</PolarityPosition>
					<Direction><X>-430</X><Y>-70</Y></Direction>
					<Id>1694167807333</Id>
					<Name><![CDATA[时间累计2 - 动态价格G2]]></Name>
					<X>800</X><Y>780</Y>
					<Label><X>40</X><Y>-50</Y></Label>
					<PublicFlag>false</PublicFlag>
					<PresentationFlag>true</PresentationFlag>
					<ShowLabel>false</ShowLabel>
					<Color/>
					<LineWidth>1</LineWidth>
					<Delay>false</Delay>
				</Link>
				<Link SourceId="1694167168015" TargetId="1694167061482" Polarity="null">
					<Height>20.0</Height>
					<PolarityPosition>0.95</PolarityPosition>
					<Direction><X>50</X><Y>-50</Y></Direction>
					<Id>1694167837669</Id>
					<Name><![CDATA[价格变化G1 - 动态价格G1]]></Name>
					<X>310</X><Y>420</Y>
					<Label><X>40</X><Y>-50</Y></Label>
					<PublicFlag>false</PublicFlag>
					<PresentationFlag>true</PresentationFlag>
					<ShowLabel>false</ShowLabel>
					<Color/>
					<LineWidth>1</LineWidth>
					<Delay>false</Delay>
				</Link>
				<Link SourceId="1694167061482" TargetId="1694167668550" Polarity="null">
					<Height>20.0</Height>
					<PolarityPosition>0.95</PolarityPosition>
					<Direction><X>-290</X><Y>50</Y></Direction>
					<Id>1694167843670</Id>
					<Name><![CDATA[动态价格G1 - 价格营销G1]]></Name>
					<X>360</X><Y>370</Y>
					<Label><X>40</X><Y>-50</Y></Label>
					<PublicFlag>false</PublicFlag>
					<PresentationFlag>true</PresentationFlag>
					<ShowLabel>false</ShowLabel>
					<Color/>
					<LineWidth>1</LineWidth>
					<Delay>false</Delay>
				</Link>
				<Link SourceId="1692944837626" TargetId="1694167061482" Polarity="null">
					<Height>20.0</Height>
					<PolarityPosition>0.95</PolarityPosition>
					<Direction><X>-440</X><Y>-460</Y></Direction>
					<Id>1694167856570</Id>
					<Name><![CDATA[时间累计1 - 动态价格G1]]></Name>
					<X>800</X><Y>830</Y>
					<Label><X>40</X><Y>-50</Y></Label>
					<PublicFlag>false</PublicFlag>
					<PresentationFlag>true</PresentationFlag>
					<ShowLabel>false</ShowLabel>
					<Color/>
					<LineWidth>1</LineWidth>
					<Delay>false</Delay>
				</Link>
				<Link SourceId="1692951317534" TargetId="1694167061482" Polarity="null">
					<Height>20.0</Height>
					<PolarityPosition>0.95</PolarityPosition>
					<Direction><X>-550</X><Y>160</Y></Direction>
					<Id>1694167877106</Id>
					<Name><![CDATA[价格G1 - 动态价格G1]]></Name>
					<X>910</X><Y>210</Y>
					<Label><X>40</X><Y>-50</Y></Label>
					<PublicFlag>false</PublicFlag>
					<PresentationFlag>true</PresentationFlag>
					<ShowLabel>false</ShowLabel>
					<Color/>
					<LineWidth>1</LineWidth>
					<Delay>false</Delay>
				</Link>
				<Link SourceId="1692951340199" TargetId="1694167087215" Polarity="null">
					<Height>20.0</Height>
					<PolarityPosition>0.95</PolarityPosition>
					<Direction><X>-540</X><Y>180</Y></Direction>
					<Id>1694167889361</Id>
					<Name><![CDATA[价格G2 - 动态价格G2]]></Name>
					<X>910</X><Y>530</Y>
					<Label><X>40</X><Y>-50</Y></Label>
					<PublicFlag>false</PublicFlag>
					<PresentationFlag>true</PresentationFlag>
					<ShowLabel>false</ShowLabel>
					<Color/>
					<LineWidth>1</LineWidth>
					<Delay>false</Delay>
				</Link>
				<Link SourceId="1694167668550" TargetId="1692611788010" Polarity="null">
					<Height>20.0</Height>
					<PolarityPosition>0.95</PolarityPosition>
					<Direction><X>310</X><Y>-160</Y></Direction>
					<Id>1694167940415</Id>
					<Name><![CDATA[价格营销G1 - 购买速率G1]]></Name>
					<X>70</X><Y>420</Y>
					<Label><X>40</X><Y>-50</Y></Label>
					<PublicFlag>false</PublicFlag>
					<PresentationFlag>true</PresentationFlag>
					<ShowLabel>false</ShowLabel>
					<Color/>
					<LineWidth>1</LineWidth>
					<Delay>false</Delay>
				</Link>
				<Link SourceId="1694167491494" TargetId="1692613994442" Polarity="null">
					<Height>20.0</Height>
					<PolarityPosition>0.95</PolarityPosition>
					<Direction><X>-180</X><Y>-130</Y></Direction>
					<Id>1694168369115</Id>
					<Name><![CDATA[价格营销G2 - 购买速率G2]]></Name>
					<X>580</X><Y>700</Y>
					<Label><X>40</X><Y>-50</Y></Label>
					<PublicFlag>false</PublicFlag>
					<PresentationFlag>true</PresentationFlag>
					<ShowLabel>false</ShowLabel>
					<Color/>
					<LineWidth>1</LineWidth>
					<Delay>false</Delay>
				</Link>
				<Link SourceId="1694167061482" TargetId="1692948795382" Polarity="null">
					<Height>20.0</Height>
					<PolarityPosition>0.95</PolarityPosition>
					<Direction><X>490</X><Y>-80</Y></Direction>
					<Id>1694169858447</Id>
					<Name><![CDATA[动态价格G1 - 利润G1]]></Name>
					<X>360</X><Y>370</Y>
					<Label><X>40</X><Y>-50</Y></Label>
					<PublicFlag>false</PublicFlag>
					<PresentationFlag>true</PresentationFlag>
					<ShowLabel>false</ShowLabel>
					<Color/>
					<LineWidth>1</LineWidth>
					<Delay>false</Delay>
				</Link>
				<Link SourceId="1694167087215" TargetId="1692948812235" Polarity="null">
					<Height>20.0</Height>
					<PolarityPosition>0.95</PolarityPosition>
					<Direction><X>480</X><Y>-290</Y></Direction>
					<Id>1694169894347</Id>
					<Name><![CDATA[动态价格G2 - 利润G2]]></Name>
					<X>370</X><Y>710</Y>
					<Label><X>40</X><Y>-50</Y></Label>
					<PublicFlag>false</PublicFlag>
					<PresentationFlag>true</PresentationFlag>
					<ShowLabel>false</ShowLabel>
					<Color/>
					<LineWidth>1</LineWidth>
					<Delay>false</Delay>
				</Link>
				<Link SourceId="1693058007549" TargetId="1692614110857" Polarity="null">
					<Height>20.0</Height>
					<PolarityPosition>0.95</PolarityPosition>
					<Direction><X>210</X><Y>330</Y></Direction>
					<Id>1694223401425</Id>
					<Name><![CDATA[质量水平G1 - 创新购买者G2]]></Name>
					<X>60</X><Y>350</Y>
					<Label><X>40</X><Y>-50</Y></Label>
					<PublicFlag>false</PublicFlag>
					<PresentationFlag>true</PresentationFlag>
					<ShowLabel>false</ShowLabel>
					<Color/>
					<LineWidth>1</LineWidth>
					<Delay>false</Delay>
				</Link>
				<Link SourceId="1693486931358" TargetId="1693569753973" Polarity="null">
					<Height>20.0</Height>
					<PolarityPosition>0.95</PolarityPosition>
					<Direction><X>-100</X><Y>50</Y></Direction>
					<Id>1694227939931</Id>
					<Name><![CDATA[调节系数2 - 库存成本]]></Name>
					<X>820</X><Y>1210</Y>
					<Label><X>40</X><Y>-50</Y></Label>
					<PublicFlag>false</PublicFlag>
					<PresentationFlag>true</PresentationFlag>
					<ShowLabel>false</ShowLabel>
					<Color/>
					<LineWidth>1</LineWidth>
					<Delay>false</Delay>
				</Link>
				<Link SourceId="1692944837626" TargetId="1693569753973" Polarity="null">
					<Height>20.0</Height>
					<PolarityPosition>0.95</PolarityPosition>
					<Direction><X>-80</X><Y>430</Y></Direction>
					<Id>1694243407606</Id>
					<Name><![CDATA[时间累计1 - 库存成本]]></Name>
					<X>800</X><Y>830</Y>
					<Label><X>40</X><Y>-50</Y></Label>
					<PublicFlag>false</PublicFlag>
					<PresentationFlag>true</PresentationFlag>
					<ShowLabel>false</ShowLabel>
					<Color/>
					<LineWidth>1</LineWidth>
					<Delay>false</Delay>
				</Link>
				<Link SourceId="1692944837626" TargetId="1694091228806" Polarity="null">
					<Height>20.0</Height>
					<PolarityPosition>0.95</PolarityPosition>
					<Direction><X>270</X><Y>410</Y></Direction>
					<Id>1694243416899</Id>
					<Name><![CDATA[时间累计1 - 缺货成本]]></Name>
					<X>800</X><Y>830</Y>
					<Label><X>40</X><Y>-50</Y></Label>
					<PublicFlag>false</PublicFlag>
					<PresentationFlag>true</PresentationFlag>
					<ShowLabel>false</ShowLabel>
					<Color/>
					<LineWidth>1</LineWidth>
					<Delay>false</Delay>
				</Link>
				<Link SourceId="1692952102950" TargetId="1694091228806" Polarity="null">
					<Height>20.0</Height>
					<PolarityPosition>0.95</PolarityPosition>
					<Direction><X>10</X><Y>900</Y></Direction>
					<Id>1694243431050</Id>
					<Name><![CDATA[贴现因子 - 缺货成本]]></Name>
					<X>1060</X><Y>340</Y>
					<Label><X>40</X><Y>-50</Y></Label>
					<PublicFlag>false</PublicFlag>
					<PresentationFlag>true</PresentationFlag>
					<ShowLabel>false</ShowLabel>
					<Color/>
					<LineWidth>1</LineWidth>
					<Delay>false</Delay>
				</Link>
				<Link SourceId="1692952102950" TargetId="1693569753973" Polarity="null">
					<Height>20.0</Height>
					<PolarityPosition>0.95</PolarityPosition>
					<Direction><X>-340</X><Y>920</Y></Direction>
					<Id>1694243442362</Id>
					<Name><![CDATA[贴现因子 - 库存成本]]></Name>
					<X>1060</X><Y>340</Y>
					<Label><X>40</X><Y>-50</Y></Label>
					<PublicFlag>false</PublicFlag>
					<PresentationFlag>true</PresentationFlag>
					<ShowLabel>false</ShowLabel>
					<Color/>
					<LineWidth>1</LineWidth>
					<Delay>false</Delay>
				</Link>
				<Link SourceId="1693058044645" TargetId="1692614110857" Polarity="null">
					<Height>20.0</Height>
					<PolarityPosition>0.95</PolarityPosition>
					<Direction><X>200</X><Y>50</Y></Direction>
					<Id>1694607307986</Id>
					<Name><![CDATA[质量水平G2 - 创新购买者G2]]></Name>
					<X>70</X><Y>630</Y>
					<Label><X>40</X><Y>-50</Y></Label>
					<PublicFlag>false</PublicFlag>
					<PresentationFlag>true</PresentationFlag>
					<ShowLabel>false</ShowLabel>
					<Color/>
					<LineWidth>1</LineWidth>
					<Delay>false</Delay>
				</Link>
				<Link SourceId="1694607566419" TargetId="1692948795382" Polarity="null">
					<Height>20.0</Height>
					<PolarityPosition>0.95</PolarityPosition>
					<Direction><X>810</X><Y>-180</Y></Direction>
					<Id>1694607661849</Id>
					<Name><![CDATA[质量成本系数 - 利润G1]]></Name>
					<X>40</X><Y>470</Y>
					<Label><X>40</X><Y>-50</Y></Label>
					<PublicFlag>false</PublicFlag>
					<PresentationFlag>true</PresentationFlag>
					<ShowLabel>false</ShowLabel>
					<Color/>
					<LineWidth>1</LineWidth>
					<Delay>false</Delay>
				</Link>
				<Link SourceId="1694607566419" TargetId="1692948812235" Polarity="null">
					<Height>20.0</Height>
					<PolarityPosition>0.95</PolarityPosition>
					<Direction><X>810</X><Y>-50</Y></Direction>
					<Id>1694607673391</Id>
					<Name><![CDATA[质量成本系数 - 利润G2]]></Name>
					<X>40</X><Y>470</Y>
					<Label><X>40</X><Y>-50</Y></Label>
					<PublicFlag>false</PublicFlag>
					<PresentationFlag>true</PresentationFlag>
					<ShowLabel>false</ShowLabel>
					<Color/>
					<LineWidth>1</LineWidth>
					<Delay>false</Delay>
				</Link>
				<Link SourceId="1693058007549" TargetId="1692612120475" Polarity="null">
					<Height>66.321</Height>
					<PolarityPosition>0.95</PolarityPosition>
					<Direction><X>290</X><Y>-230</Y></Direction>
					<Id>1696485338009</Id>
					<Name><![CDATA[质量水平G1 - 模仿购买者G1]]></Name>
					<X>60</X><Y>350</Y>
					<Label><X>40</X><Y>-50</Y></Label>
					<PublicFlag>false</PublicFlag>
					<PresentationFlag>true</PresentationFlag>
					<ShowLabel>false</ShowLabel>
					<Color/>
					<LineWidth>1</LineWidth>
					<Delay>false</Delay>
				</Link>
				<Link SourceId="1697007361351" TargetId="1694167491494" Polarity="null">
					<Height>-178.987</Height>
					<PolarityPosition>0.95</PolarityPosition>
					<Direction><X>550</X><Y>170</Y></Direction>
					<Id>1697009911088</Id>
					<Name><![CDATA[价格敏感系数 - 价格营销G2]]></Name>
					<X>30</X><Y>530</Y>
					<Label><X>40</X><Y>-50</Y></Label>
					<PublicFlag>false</PublicFlag>
					<PresentationFlag>true</PresentationFlag>
					<ShowLabel>false</ShowLabel>
					<Color/>
					<LineWidth>1</LineWidth>
					<Delay>false</Delay>
				</Link>
				<Link SourceId="1697007361351" TargetId="1694167668550" Polarity="null">
					<Height>20.0</Height>
					<PolarityPosition>0.95</PolarityPosition>
					<Direction><X>40</X><Y>-110</Y></Direction>
					<Id>1697009936305</Id>
					<Name><![CDATA[价格敏感系数 - 价格营销G1]]></Name>
					<X>30</X><Y>530</Y>
					<Label><X>40</X><Y>-50</Y></Label>
					<PublicFlag>false</PublicFlag>
					<PresentationFlag>true</PresentationFlag>
					<ShowLabel>false</ShowLabel>
					<Color/>
					<LineWidth>1</LineWidth>
					<Delay>false</Delay>
				</Link>
			</Dependences>
			<Events>
				<Event>
					<Id>1692617267240</Id>
					<Name><![CDATA[event]]></Name>
					<X>80</X><Y>810</Y>
					<Label><X>10</X><Y>0</Y></Label>
					<PublicFlag>false</PublicFlag>
					<PresentationFlag>true</PresentationFlag>
					<ShowLabel>true</ShowLabel>
					<Properties TriggerType="timeout" Mode="occuresOnce">
						<Timeout Class="CodeUnitValue">
							<Code><![CDATA[1]]></Code>
							<Unit Class="TimeUnits"><![CDATA[WEEK]]></Unit>
						</Timeout>
						<Rate Class="CodeUnitValue">
							<Code><![CDATA[1]]></Code>
							<Unit Class="RateUnits"><![CDATA[PER_WEEK]]></Unit>
						</Rate>
						<OccurrenceAtTime>true</OccurrenceAtTime>
						<OccurrenceDate>1692691200000</OccurrenceDate>
						<OccurrenceTime Class="CodeUnitValue">
							<Code><![CDATA[0]]></Code>
							<Unit Class="TimeUnits"><![CDATA[WEEK]]></Unit>
						</OccurrenceTime>
						<RecurrenceCode Class="CodeUnitValue">
							<Code><![CDATA[1]]></Code>
							<Unit Class="TimeUnits"><![CDATA[WEEK]]></Unit>
						</RecurrenceCode>
						<Condition><![CDATA[false]]></Condition>
					</Properties>
					<Action><![CDATA[市场潜力G2=0]]></Action>
				</Event>
				<Event>
					<Id>1692713241890</Id>
					<Name><![CDATA[event1]]></Name>
					<X>80</X><Y>840</Y>
					<Label><X>10</X><Y>0</Y></Label>
					<PublicFlag>false</PublicFlag>
					<PresentationFlag>true</PresentationFlag>
					<ShowLabel>true</ShowLabel>
					<Properties TriggerType="timeout" Mode="occuresOnce">
						<Timeout Class="CodeUnitValue">
							<Code><![CDATA[1]]></Code>
							<Unit Class="TimeUnits"><![CDATA[WEEK]]></Unit>
						</Timeout>
						<Rate Class="CodeUnitValue">
							<Code><![CDATA[1]]></Code>
							<Unit Class="RateUnits"><![CDATA[PER_WEEK]]></Unit>
						</Rate>
						<OccurrenceAtTime>true</OccurrenceAtTime>
						<OccurrenceDate>1692777600000</OccurrenceDate>
						<OccurrenceTime Class="CodeUnitValue">
							<Code><![CDATA[上市时间]]></Code>
							<Unit Class="TimeUnits"><![CDATA[WEEK]]></Unit>
						</OccurrenceTime>
						<RecurrenceCode Class="CodeUnitValue">
							<Code><![CDATA[1]]></Code>
							<Unit Class="TimeUnits"><![CDATA[WEEK]]></Unit>
						</RecurrenceCode>
						<Condition><![CDATA[false]]></Condition>
					</Properties>
					<Action><![CDATA[市场潜力G2=总人数G2]]></Action>
				</Event>
				<Event>
					<Id>1692945681151</Id>
					<Name><![CDATA[event2]]></Name>
					<X>170</X><Y>810</Y>
					<Label><X>10</X><Y>0</Y></Label>
					<PublicFlag>false</PublicFlag>
					<PresentationFlag>true</PresentationFlag>
					<ShowLabel>true</ShowLabel>
					<Properties TriggerType="timeout" Mode="occuresOnce">
						<Timeout Class="CodeUnitValue">
							<Code><![CDATA[1]]></Code>
							<Unit Class="TimeUnits"><![CDATA[WEEK]]></Unit>
						</Timeout>
						<Rate Class="CodeUnitValue">
							<Code><![CDATA[1]]></Code>
							<Unit Class="RateUnits"><![CDATA[PER_WEEK]]></Unit>
						</Rate>
						<OccurrenceAtTime>true</OccurrenceAtTime>
						<OccurrenceDate>1692950400000</OccurrenceDate>
						<OccurrenceTime Class="CodeUnitValue">
							<Code><![CDATA[上市时间]]></Code>
							<Unit Class="TimeUnits"><![CDATA[WEEK]]></Unit>
						</OccurrenceTime>
						<RecurrenceCode Class="CodeUnitValue">
							<Code><![CDATA[1]]></Code>
							<Unit Class="TimeUnits"><![CDATA[WEEK]]></Unit>
						</RecurrenceCode>
						<Condition><![CDATA[false]]></Condition>
					</Properties>
					<Action><![CDATA[调节系数=1;时间存量2=总时间2]]></Action>
				</Event>
				<Event>
					<Id>1692945914893</Id>
					<Name><![CDATA[event3]]></Name>
					<X>170</X><Y>840</Y>
					<Label><X>10</X><Y>0</Y></Label>
					<PublicFlag>false</PublicFlag>
					<PresentationFlag>true</PresentationFlag>
					<ShowLabel>true</ShowLabel>
					<Properties TriggerType="timeout" Mode="occuresOnce">
						<Timeout Class="CodeUnitValue">
							<Code><![CDATA[1]]></Code>
							<Unit Class="TimeUnits"><![CDATA[WEEK]]></Unit>
						</Timeout>
						<Rate Class="CodeUnitValue">
							<Code><![CDATA[1]]></Code>
							<Unit Class="RateUnits"><![CDATA[PER_WEEK]]></Unit>
						</Rate>
						<OccurrenceAtTime>true</OccurrenceAtTime>
						<OccurrenceDate>1692950400000</OccurrenceDate>
						<OccurrenceTime Class="CodeUnitValue">
							<Code><![CDATA[0]]></Code>
							<Unit Class="TimeUnits"><![CDATA[WEEK]]></Unit>
						</OccurrenceTime>
						<RecurrenceCode Class="CodeUnitValue">
							<Code><![CDATA[1]]></Code>
							<Unit Class="TimeUnits"><![CDATA[WEEK]]></Unit>
						</RecurrenceCode>
						<Condition><![CDATA[false]]></Condition>
					</Properties>
					<Action><![CDATA[时间存量2=0]]></Action>
				</Event>
				<Event>
					<Id>1692967431525</Id>
					<Name><![CDATA[event4]]></Name>
					<X>250</X><Y>840</Y>
					<Label><X>10</X><Y>0</Y></Label>
					<PublicFlag>false</PublicFlag>
					<PresentationFlag>true</PresentationFlag>
					<ShowLabel>true</ShowLabel>
					<Properties TriggerType="timeout" Mode="occuresOnce">
						<Timeout Class="CodeUnitValue">
							<Code><![CDATA[1]]></Code>
							<Unit Class="TimeUnits"><![CDATA[WEEK]]></Unit>
						</Timeout>
						<Rate Class="CodeUnitValue">
							<Code><![CDATA[1]]></Code>
							<Unit Class="RateUnits"><![CDATA[PER_WEEK]]></Unit>
						</Rate>
						<OccurrenceAtTime>true</OccurrenceAtTime>
						<OccurrenceDate>1693036800000</OccurrenceDate>
						<OccurrenceTime Class="CodeUnitValue">
							<Code><![CDATA[上市时间]]></Code>
							<Unit Class="TimeUnits"><![CDATA[WEEK]]></Unit>
						</OccurrenceTime>
						<RecurrenceCode Class="CodeUnitValue">
							<Code><![CDATA[1]]></Code>
							<Unit Class="TimeUnits"><![CDATA[WEEK]]></Unit>
						</RecurrenceCode>
						<Condition><![CDATA[false]]></Condition>
					</Properties>
					<Action><![CDATA[价格G1=价格G1*折扣系数]]></Action>
				</Event>
				<Event>
					<Id>1693484257473</Id>
					<Name><![CDATA[event5]]></Name>
					<X>120</X><Y>1420</Y>
					<Label><X>10</X><Y>0</Y></Label>
					<PublicFlag>false</PublicFlag>
					<PresentationFlag>true</PresentationFlag>
					<ShowLabel>true</ShowLabel>
					<Properties TriggerType="timeout" Mode="cyclic">
						<Timeout Class="CodeUnitValue">
							<Code><![CDATA[1]]></Code>
							<Unit Class="TimeUnits"><![CDATA[WEEK]]></Unit>
						</Timeout>
						<Rate Class="CodeUnitValue">
							<Code><![CDATA[1]]></Code>
							<Unit Class="RateUnits"><![CDATA[PER_MILLISECOND]]></Unit>
						</Rate>
						<OccurrenceAtTime>true</OccurrenceAtTime>
						<OccurrenceDate>1693555200000</OccurrenceDate>
						<OccurrenceTime Class="CodeUnitValue">
							<Code><![CDATA[0]]></Code>
							<Unit Class="TimeUnits"><![CDATA[WEEK]]></Unit>
						</OccurrenceTime>
						<RecurrenceCode Class="CodeUnitValue">
							<Code><![CDATA[1]]></Code>
							<Unit Class="TimeUnits"><![CDATA[DAY]]></Unit>
						</RecurrenceCode>
						<Condition><![CDATA[库存偏差<0]]></Condition>
					</Properties>
					<Action><![CDATA[if (库存偏差<0)
{
   调节系数1=0;
   }
if (库存偏差>=0)
{
    调节系数1=1;
    }]]></Action>
				</Event>
				<Event>
					<Id>1693486678991</Id>
					<Name><![CDATA[event6]]></Name>
					<X>120</X><Y>1460</Y>
					<Label><X>10</X><Y>0</Y></Label>
					<PublicFlag>false</PublicFlag>
					<PresentationFlag>true</PresentationFlag>
					<ShowLabel>true</ShowLabel>
					<Properties TriggerType="timeout" Mode="cyclic">
						<Timeout Class="CodeUnitValue">
							<Code><![CDATA[1]]></Code>
							<Unit Class="TimeUnits"><![CDATA[WEEK]]></Unit>
						</Timeout>
						<Rate Class="CodeUnitValue">
							<Code><![CDATA[1]]></Code>
							<Unit Class="RateUnits"><![CDATA[PER_MILLISECOND]]></Unit>
						</Rate>
						<OccurrenceAtTime>true</OccurrenceAtTime>
						<OccurrenceDate>1693555200000</OccurrenceDate>
						<OccurrenceTime Class="CodeUnitValue">
							<Code><![CDATA[0]]></Code>
							<Unit Class="TimeUnits"><![CDATA[DAY]]></Unit>
						</OccurrenceTime>
						<RecurrenceCode Class="CodeUnitValue">
							<Code><![CDATA[1]]></Code>
							<Unit Class="TimeUnits"><![CDATA[DAY]]></Unit>
						</RecurrenceCode>
						<Condition><![CDATA[false]]></Condition>
					</Properties>
					<Action><![CDATA[if (库存<0)
{
   调节系数2=0;
   }
if (库存>=0)
{
    调节系数2=1;
    }]]></Action>
				</Event>
				<Event>
					<Id>1693532658570</Id>
					<Name><![CDATA[event7]]></Name>
					<X>210</X><Y>1420</Y>
					<Label><X>10</X><Y>0</Y></Label>
					<PublicFlag>false</PublicFlag>
					<PresentationFlag>true</PresentationFlag>
					<ShowLabel>true</ShowLabel>
					<Properties TriggerType="timeout" Mode="occuresOnce">
						<Timeout Class="CodeUnitValue">
							<Code><![CDATA[1]]></Code>
							<Unit Class="TimeUnits"><![CDATA[WEEK]]></Unit>
						</Timeout>
						<Rate Class="CodeUnitValue">
							<Code><![CDATA[1]]></Code>
							<Unit Class="RateUnits"><![CDATA[PER_WEEK]]></Unit>
						</Rate>
						<OccurrenceAtTime>true</OccurrenceAtTime>
						<OccurrenceDate>1693555200000</OccurrenceDate>
						<OccurrenceTime Class="CodeUnitValue">
							<Code><![CDATA[上市时间]]></Code>
							<Unit Class="TimeUnits"><![CDATA[WEEK]]></Unit>
						</OccurrenceTime>
						<RecurrenceCode Class="CodeUnitValue">
							<Code><![CDATA[1]]></Code>
							<Unit Class="TimeUnits"><![CDATA[WEEK]]></Unit>
						</RecurrenceCode>
						<Condition><![CDATA[false]]></Condition>
					</Properties>
					<Action><![CDATA[库存=库存+总人数G2*库存系数G2;
if(库存偏差<0)
{
   调节系数1=0;
  }
]]></Action>
				</Event>
				<Event>
					<Id>1694168766172</Id>
					<Name><![CDATA[event8]]></Name>
					<X>250</X><Y>880</Y>
					<Label><X>10</X><Y>0</Y></Label>
					<PublicFlag>false</PublicFlag>
					<PresentationFlag>true</PresentationFlag>
					<ShowLabel>true</ShowLabel>
					<Properties TriggerType="rate" Mode="occuresOnce">
						<Timeout Class="CodeUnitValue">
							<Code><![CDATA[1]]></Code>
							<Unit Class="TimeUnits"><![CDATA[WEEK]]></Unit>
						</Timeout>
						<Rate Class="CodeUnitValue">
							<Code><![CDATA[1]]></Code>
							<Unit Class="RateUnits"><![CDATA[PER_WEEK]]></Unit>
						</Rate>
						<OccurrenceAtTime>true</OccurrenceAtTime>
						<OccurrenceDate>1694246400000</OccurrenceDate>
						<OccurrenceTime Class="CodeUnitValue">
							<Code><![CDATA[0]]></Code>
							<Unit Class="TimeUnits"><![CDATA[WEEK]]></Unit>
						</OccurrenceTime>
						<RecurrenceCode Class="CodeUnitValue">
							<Code><![CDATA[1]]></Code>
							<Unit Class="TimeUnits"><![CDATA[WEEK]]></Unit>
						</RecurrenceCode>
						<Condition><![CDATA[false]]></Condition>
					</Properties>
					<Action><![CDATA[if (动态价格G1<=0.8*价格G1)
{
   价格G1=0.8*价格G1;
   价格变化G1=0;
   }
if (动态价格G2<=0.8*价格G2)
{
   价格G2=0.8*价格G2;
   价格变化G2=0;
   }]]></Action>
				</Event>
			</Events>
			<AnalysisData>
    			<DataSet>
					<Id>1694580680943</Id>
					<Name><![CDATA[利润G1DS]]></Name>
					<X>1020</X><Y>160</Y>
					<Label><X>15</X><Y>0</Y></Label>
					<PublicFlag>false</PublicFlag>
					<PresentationFlag>true</PresentationFlag>
					<ShowLabel>true</ShowLabel>
					<AutoUpdate>true</AutoUpdate>
					<OccurrenceAtTime>true</OccurrenceAtTime>
					<OccurrenceDate>1694592000000</OccurrenceDate>
					<OccurrenceTime Class="CodeUnitValue">
						<Code><![CDATA[0]]></Code>
						<Unit Class="TimeUnits"><![CDATA[WEEK]]></Unit>
					</OccurrenceTime>
					<RecurrenceCode Class="CodeUnitValue">
						<Code><![CDATA[0.1]]></Code>
						<Unit Class="TimeUnits"><![CDATA[WEEK]]></Unit>
					</RecurrenceCode>
					<FreezeXAxis>true</FreezeXAxis>
					<VerticalAxisExpression><![CDATA[利润G1]]></VerticalAxisExpression>
					<SamplesToKeep>1500</SamplesToKeep>
				</DataSet>
    			<DataSet>
					<Id>1694580731320</Id>
					<Name><![CDATA[利润G2DS]]></Name>
					<X>1020</X><Y>200</Y>
					<Label><X>10</X><Y>0</Y></Label>
					<PublicFlag>false</PublicFlag>
					<PresentationFlag>true</PresentationFlag>
					<ShowLabel>true</ShowLabel>
					<AutoUpdate>true</AutoUpdate>
					<OccurrenceAtTime>true</OccurrenceAtTime>
					<OccurrenceDate>1694592000000</OccurrenceDate>
					<OccurrenceTime Class="CodeUnitValue">
						<Code><![CDATA[0]]></Code>
						<Unit Class="TimeUnits"><![CDATA[WEEK]]></Unit>
					</OccurrenceTime>
					<RecurrenceCode Class="CodeUnitValue">
						<Code><![CDATA[0.1]]></Code>
						<Unit Class="TimeUnits"><![CDATA[WEEK]]></Unit>
					</RecurrenceCode>
					<FreezeXAxis>true</FreezeXAxis>
					<VerticalAxisExpression><![CDATA[利润G2]]></VerticalAxisExpression>
					<SamplesToKeep>1500</SamplesToKeep>
				</DataSet>
    			<DataSet>
					<Id>1694580776939</Id>
					<Name><![CDATA[库存成本DS]]></Name>
					<X>700</X><Y>1360</Y>
					<Label><X>15</X><Y>0</Y></Label>
					<PublicFlag>false</PublicFlag>
					<PresentationFlag>true</PresentationFlag>
					<ShowLabel>true</ShowLabel>
					<AutoUpdate>true</AutoUpdate>
					<OccurrenceAtTime>true</OccurrenceAtTime>
					<OccurrenceDate>1694592000000</OccurrenceDate>
					<OccurrenceTime Class="CodeUnitValue">
						<Code><![CDATA[0]]></Code>
						<Unit Class="TimeUnits"><![CDATA[WEEK]]></Unit>
					</OccurrenceTime>
					<RecurrenceCode Class="CodeUnitValue">
						<Code><![CDATA[0.1]]></Code>
						<Unit Class="TimeUnits"><![CDATA[WEEK]]></Unit>
					</RecurrenceCode>
					<FreezeXAxis>true</FreezeXAxis>
					<VerticalAxisExpression><![CDATA[库存成本]]></VerticalAxisExpression>
					<SamplesToKeep>1500</SamplesToKeep>
				</DataSet>
    			<DataSet>
					<Id>1694580793789</Id>
					<Name><![CDATA[缺货成本DS]]></Name>
					<X>700</X><Y>1400</Y>
					<Label><X>20</X><Y>0</Y></Label>
					<PublicFlag>false</PublicFlag>
					<PresentationFlag>true</PresentationFlag>
					<ShowLabel>true</ShowLabel>
					<AutoUpdate>true</AutoUpdate>
					<OccurrenceAtTime>true</OccurrenceAtTime>
					<OccurrenceDate>1694592000000</OccurrenceDate>
					<OccurrenceTime Class="CodeUnitValue">
						<Code><![CDATA[0]]></Code>
						<Unit Class="TimeUnits"><![CDATA[WEEK]]></Unit>
					</OccurrenceTime>
					<RecurrenceCode Class="CodeUnitValue">
						<Code><![CDATA[0.1]]></Code>
						<Unit Class="TimeUnits"><![CDATA[WEEK]]></Unit>
					</RecurrenceCode>
					<FreezeXAxis>true</FreezeXAxis>
					<VerticalAxisExpression><![CDATA[缺货成本]]></VerticalAxisExpression>
					<SamplesToKeep>1500</SamplesToKeep>
				</DataSet>
    			<DataSet>
					<Id>1694580853615</Id>
					<Name><![CDATA[总利润DS]]></Name>
					<X>1020</X><Y>120</Y>
					<Label><X>15</X><Y>0</Y></Label>
					<PublicFlag>false</PublicFlag>
					<PresentationFlag>true</PresentationFlag>
					<ShowLabel>true</ShowLabel>
					<AutoUpdate>true</AutoUpdate>
					<OccurrenceAtTime>true</OccurrenceAtTime>
					<OccurrenceDate>1694592000000</OccurrenceDate>
					<OccurrenceTime Class="CodeUnitValue">
						<Code><![CDATA[0]]></Code>
						<Unit Class="TimeUnits"><![CDATA[WEEK]]></Unit>
					</OccurrenceTime>
					<RecurrenceCode Class="CodeUnitValue">
						<Code><![CDATA[0.1]]></Code>
						<Unit Class="TimeUnits"><![CDATA[WEEK]]></Unit>
					</RecurrenceCode>
					<FreezeXAxis>true</FreezeXAxis>
					<VerticalAxisExpression><![CDATA[总利润]]></VerticalAxisExpression>
					<SamplesToKeep>1500</SamplesToKeep>
				</DataSet>
    			<DataSet>
					<Id>1694585334921</Id>
					<Name><![CDATA[运营利润DS]]></Name>
					<X>1420</X><Y>580</Y>
					<Label><X>15</X><Y>0</Y></Label>
					<PublicFlag>false</PublicFlag>
					<PresentationFlag>true</PresentationFlag>
					<ShowLabel>true</ShowLabel>
					<AutoUpdate>true</AutoUpdate>
					<OccurrenceAtTime>true</OccurrenceAtTime>
					<OccurrenceDate>1694592000000</OccurrenceDate>
					<OccurrenceTime Class="CodeUnitValue">
						<Code><![CDATA[0]]></Code>
						<Unit Class="TimeUnits"><![CDATA[WEEK]]></Unit>
					</OccurrenceTime>
					<RecurrenceCode Class="CodeUnitValue">
						<Code><![CDATA[0.1]]></Code>
						<Unit Class="TimeUnits"><![CDATA[WEEK]]></Unit>
					</RecurrenceCode>
					<FreezeXAxis>true</FreezeXAxis>
					<VerticalAxisExpression><![CDATA[运营利润]]></VerticalAxisExpression>
					<SamplesToKeep>2500</SamplesToKeep>
				</DataSet>
    			<DataSet>
					<Id>1694678711471</Id>
					<Name><![CDATA[库存总成本DS]]></Name>
					<X>700</X><Y>1440</Y>
					<Label><X>15</X><Y>0</Y></Label>
					<PublicFlag>false</PublicFlag>
					<PresentationFlag>true</PresentationFlag>
					<ShowLabel>true</ShowLabel>
					<AutoUpdate>true</AutoUpdate>
					<OccurrenceAtTime>true</OccurrenceAtTime>
					<OccurrenceDate>1694764800000</OccurrenceDate>
					<OccurrenceTime Class="CodeUnitValue">
						<Code><![CDATA[0]]></Code>
						<Unit Class="TimeUnits"><![CDATA[WEEK]]></Unit>
					</OccurrenceTime>
					<RecurrenceCode Class="CodeUnitValue">
						<Code><![CDATA[0.1]]></Code>
						<Unit Class="TimeUnits"><![CDATA[WEEK]]></Unit>
					</RecurrenceCode>
					<FreezeXAxis>true</FreezeXAxis>
					<VerticalAxisExpression><![CDATA[库存总成本]]></VerticalAxisExpression>
					<SamplesToKeep>1500</SamplesToKeep>
				</DataSet>
    			<DataSet>
					<Id>1697606037131</Id>
					<Name><![CDATA[越级用户DS]]></Name>
					<X>700</X><Y>60</Y>
					<Label><X>15</X><Y>0</Y></Label>
					<PublicFlag>false</PublicFlag>
					<PresentationFlag>true</PresentationFlag>
					<ShowLabel>true</ShowLabel>
					<AutoUpdate>true</AutoUpdate>
					<OccurrenceAtTime>true</OccurrenceAtTime>
					<OccurrenceDate>1697616000000</OccurrenceDate>
					<OccurrenceTime Class="CodeUnitValue">
						<Code><![CDATA[0]]></Code>
						<Unit Class="TimeUnits"><![CDATA[WEEK]]></Unit>
					</OccurrenceTime>
					<RecurrenceCode Class="CodeUnitValue">
						<Code><![CDATA[0.1]]></Code>
						<Unit Class="TimeUnits"><![CDATA[WEEK]]></Unit>
					</RecurrenceCode>
					<FreezeXAxis>true</FreezeXAxis>
					<VerticalAxisExpression><![CDATA[越级用户]]></VerticalAxisExpression>
					<SamplesToKeep>1000</SamplesToKeep>
				</DataSet>
    			<DataSet>
					<Id>1697606066550</Id>
					<Name><![CDATA[升级用户DS]]></Name>
					<X>700</X><Y>100</Y>
					<Label><X>15</X><Y>0</Y></Label>
					<PublicFlag>false</PublicFlag>
					<PresentationFlag>true</PresentationFlag>
					<ShowLabel>true</ShowLabel>
					<AutoUpdate>true</AutoUpdate>
					<OccurrenceAtTime>true</OccurrenceAtTime>
					<OccurrenceDate>1697616000000</OccurrenceDate>
					<OccurrenceTime Class="CodeUnitValue">
						<Code><![CDATA[0]]></Code>
						<Unit Class="TimeUnits"><![CDATA[WEEK]]></Unit>
					</OccurrenceTime>
					<RecurrenceCode Class="CodeUnitValue">
						<Code><![CDATA[0.1]]></Code>
						<Unit Class="TimeUnits"><![CDATA[WEEK]]></Unit>
					</RecurrenceCode>
					<FreezeXAxis>true</FreezeXAxis>
					<VerticalAxisExpression><![CDATA[升级用户]]></VerticalAxisExpression>
					<SamplesToKeep>1000</SamplesToKeep>
				</DataSet>
			</AnalysisData>
			<AgentLinks>
				<AgentLink>
					<Id>1692611742938</Id>
					<Name><![CDATA[connections]]></Name>
					<X>50</X><Y>-50</Y>
					<Label><X>15</X><Y>0</Y></Label>
					<PublicFlag>false</PublicFlag>
					<PresentationFlag>true</PresentationFlag>
					<ShowLabel>true</ShowLabel>
					<HandleReceiveInConnections>false</HandleReceiveInConnections>
					<AgentLinkType>COLLECTION_OF_LINKS</AgentLinkType>
					<AgentLinkBidirectional>true</AgentLinkBidirectional>
					<MessageType><![CDATA[Object]]></MessageType>
					<LineStyle>SOLID</LineStyle>
					<LineWidth>1</LineWidth>
					<LineColor>-16777216</LineColor>
					<LineZOrder>UNDER_AGENTS</LineZOrder>
					<LineArrow>NONE</LineArrow>
					<LineArrowPosition>END</LineArrowPosition>
				</AgentLink>
			</AgentLinks>


			<Presentation>
				<Level>
					<Id>1692611742944</Id>
					<Name><![CDATA[level]]></Name>
					<X>0</X><Y>0</Y>
					<Label><X>10</X><Y>0</Y></Label>
					<PublicFlag>true</PublicFlag>
					<PresentationFlag>true</PresentationFlag>
					<ShowLabel>false</ShowLabel>
					<DrawMode>SHAPE_DRAW_2D3D</DrawMode>
					<Z>0</Z>
					<LevelVisibility>DIM_NON_CURRENT</LevelVisibility>

			<Presentation>
    			<TimePlot>
					<Id>1694766307286</Id>
					<Name><![CDATA[plot]]></Name>
					<X>60</X><Y>1540</Y>
					<Label><X>0</X><Y>-10</Y></Label>
					<PublicFlag>true</PublicFlag>
					<PresentationFlag>true</PresentationFlag>
					<ShowLabel>false</ShowLabel>
					<DrawMode>SHAPE_DRAW_2D3D</DrawMode>
					<AutoUpdate>true</AutoUpdate>
					<OccurrenceAtTime>true</OccurrenceAtTime>
					<OccurrenceDate>1694851200000</OccurrenceDate>
					<OccurrenceTime Class="CodeUnitValue">
						<Code><![CDATA[0]]></Code>
						<Unit Class="TimeUnits"><![CDATA[WEEK]]></Unit>
					</OccurrenceTime>
					<RecurrenceCode Class="CodeUnitValue">
						<Code><![CDATA[1]]></Code>
						<Unit Class="TimeUnits"><![CDATA[WEEK]]></Unit>
					</RecurrenceCode>
					<EmbeddedIcon>false</EmbeddedIcon>
					<Width>460</Width>
					<Height>330</Height>
					<BackgroundColor/>
					<BorderColor/>
					<ChartArea>
						<XOffset>50</XOffset>
						<YOffset>30</YOffset>
						<Width>380</Width>
						<Height>240</Height>
						<BackgroundColor>-1</BackgroundColor>
						<BorderColor>-16777216</BorderColor>
						<GridColor>-12566464</GridColor>
					</ChartArea>
					<Legend>
						<Place>SOUTH</Place>
						<TextColor>-16777216</TextColor>
						<Size>30</Size>
					</Legend>
					<Labels>
						<HorLabelsPosition>DEFAULT</HorLabelsPosition>
						<VerLabelsPosition>DEFAULT</VerLabelsPosition>
						<TextColor>-12566464</TextColor>
					</Labels>
					<ShowLegend>true</ShowLegend>
					<TimeWindowsMovementType>MOVEMENT_WITH_TIME</TimeWindowsMovementType>		
					<TimeWindowUnits>MODEL_TIME_UNIT</TimeWindowUnits>
					<VerScaleFromExpression><![CDATA[0]]></VerScaleFromExpression>
					<VerScaleToExpression><![CDATA[1]]></VerScaleToExpression>
					<VerScaleType>AUTO</VerScaleType>
					<DrawLine>true</DrawLine>
					<Interpolation>STEP</Interpolation>
					<DatasetExpression>  
						<Title><![CDATA[库存成本]]></Title>
					<Id>1694766309669</Id>
					<Expression><![CDATA[my_dataset]]></Expression>
					<Color>-12799119</Color>
					<Expression2><![CDATA[库存成本]]></Expression2>
					<Expression2Flag>true</Expression2Flag>
						<PointStyle>CIRCLE</PointStyle>
						<LineWidth>1.0</LineWidth>
					</DatasetExpression>
					<DatasetExpression>  
						<Title><![CDATA[库存总成本]]></Title>
					<Id>1694767718039</Id>
					<Expression><![CDATA[my_dataset1]]></Expression>
					<Color>-9807155</Color>
					<Expression2><![CDATA[库存总成本]]></Expression2>
					<Expression2Flag>true</Expression2Flag>
						<PointStyle>NONE</PointStyle>
						<LineWidth>1.0</LineWidth>
					</DatasetExpression>
					<SamplesToKeep>250</SamplesToKeep>
					<TimeWindowExpression><![CDATA[200]]></TimeWindowExpression>
					<FillAreaUnderLine>false</FillAreaUnderLine>
					<LabelFormat>MODEL_TIME_UNITS</LabelFormat>
    			</TimePlot>
    			<TimePlot>
					<Id>1694767923615</Id>
					<Name><![CDATA[plot1]]></Name>
					<X>500</X><Y>1580</Y>
					<Label><X>0</X><Y>-10</Y></Label>
					<PublicFlag>true</PublicFlag>
					<PresentationFlag>true</PresentationFlag>
					<ShowLabel>false</ShowLabel>
					<DrawMode>SHAPE_DRAW_2D3D</DrawMode>
					<AutoUpdate>true</AutoUpdate>
					<OccurrenceAtTime>true</OccurrenceAtTime>
					<OccurrenceDate>1694851200000</OccurrenceDate>
					<OccurrenceTime Class="CodeUnitValue">
						<Code><![CDATA[0]]></Code>
						<Unit Class="TimeUnits"><![CDATA[WEEK]]></Unit>
					</OccurrenceTime>
					<RecurrenceCode Class="CodeUnitValue">
						<Code><![CDATA[1]]></Code>
						<Unit Class="TimeUnits"><![CDATA[WEEK]]></Unit>
					</RecurrenceCode>
					<EmbeddedIcon>false</EmbeddedIcon>
					<Width>420</Width>
					<Height>270</Height>
					<BackgroundColor/>
					<BorderColor/>
					<ChartArea>
						<XOffset>50</XOffset>
						<YOffset>30</YOffset>
						<Width>340</Width>
						<Height>180</Height>
						<BackgroundColor>-1</BackgroundColor>
						<BorderColor>-16777216</BorderColor>
						<GridColor>-12566464</GridColor>
					</ChartArea>
					<Legend>
						<Place>SOUTH</Place>
						<TextColor>-16777216</TextColor>
						<Size>30</Size>
					</Legend>
					<Labels>
						<HorLabelsPosition>DEFAULT</HorLabelsPosition>
						<VerLabelsPosition>DEFAULT</VerLabelsPosition>
						<TextColor>-12566464</TextColor>
					</Labels>
					<ShowLegend>true</ShowLegend>
					<TimeWindowsMovementType>MOVEMENT_WITH_TIME</TimeWindowsMovementType>		
					<TimeWindowUnits>MODEL_TIME_UNIT</TimeWindowUnits>
					<VerScaleFromExpression><![CDATA[0]]></VerScaleFromExpression>
					<VerScaleToExpression><![CDATA[1]]></VerScaleToExpression>
					<VerScaleType>AUTO</VerScaleType>
					<DrawLine>true</DrawLine>
					<Interpolation>STEP</Interpolation>
					<DatasetExpression>  
						<Title><![CDATA[缺货成本]]></Title>
					<Id>1694767926343</Id>
					<Expression><![CDATA[my_dataset]]></Expression>
					<Color>-9807155</Color>
					<Expression2><![CDATA[缺货成本]]></Expression2>
					<Expression2Flag>true</Expression2Flag>
						<PointStyle>NONE</PointStyle>
						<LineWidth>1.0</LineWidth>
					</DatasetExpression>
					<SamplesToKeep>200</SamplesToKeep>
					<TimeWindowExpression><![CDATA[200]]></TimeWindowExpression>
					<FillAreaUnderLine>false</FillAreaUnderLine>
					<LabelFormat>MODEL_TIME_UNITS</LabelFormat>
    			</TimePlot>
    			<BarChart>
					<Id>1694768123030</Id>
					<Name><![CDATA[chart]]></Name>
					<X>980</X><Y>1460</Y>
					<Label><X>0</X><Y>-10</Y></Label>
					<PublicFlag>true</PublicFlag>
					<PresentationFlag>true</PresentationFlag>
					<ShowLabel>false</ShowLabel>
					<DrawMode>SHAPE_DRAW_2D3D</DrawMode>
					<AutoUpdate>true</AutoUpdate>
					<OccurrenceAtTime>true</OccurrenceAtTime>
					<OccurrenceDate>1694851200000</OccurrenceDate>
					<OccurrenceTime Class="CodeUnitValue">
						<Code><![CDATA[0]]></Code>
						<Unit Class="TimeUnits"><![CDATA[WEEK]]></Unit>
					</OccurrenceTime>
					<RecurrenceCode Class="CodeUnitValue">
						<Code><![CDATA[1]]></Code>
						<Unit Class="TimeUnits"><![CDATA[WEEK]]></Unit>
					</RecurrenceCode>
					<EmbeddedIcon>false</EmbeddedIcon>
					<Width>510</Width>
					<Height>330</Height>
					<BackgroundColor/>
					<BorderColor/>
					<ChartArea>
						<XOffset>50</XOffset>
						<YOffset>30</YOffset>
						<Width>320</Width>
						<Height>240</Height>
						<BackgroundColor>-1</BackgroundColor>
						<BorderColor>-16777216</BorderColor>
						<GridColor>-12566464</GridColor>
					</ChartArea>
					<Legend>
						<Place>SOUTH</Place>
						<TextColor>-16777216</TextColor>
						<Size>30</Size>
					</Legend>
					<Labels>
						<HorLabelsPosition>DEFAULT</HorLabelsPosition>
						<VerLabelsPosition>DEFAULT</VerLabelsPosition>
						<TextColor>-12566464</TextColor>
					</Labels>
					<ShowLegend>true</ShowLegend>
					<DataItem>
					<Id>1694768125120</Id>
					<Expression><![CDATA[缺货成本]]></Expression>
					<Color>-29696</Color>
						<Title><![CDATA[Shortage cost]]></Title>
					</DataItem>
					<DataItem>
					<Id>1694768220167</Id>
					<Expression><![CDATA[库存成本]]></Expression>
					<Color>-12799119</Color>
						<Title><![CDATA[Inventory cost]]></Title>
					</DataItem>
					<DataItem>
					<Id>1694770252817</Id>
					<Expression><![CDATA[库存总成本]]></Expression>
					<Color>-9807155</Color>
						<Title><![CDATA[Total cost]]></Title>
					</DataItem>
					<DataItem>
					<Id>1694770429731</Id>
					<Expression><![CDATA[运营利润]]></Expression>
					<Color>-256</Color>
						<Title><![CDATA[Tatal profit]]></Title>
					</DataItem>
					<ScaleFromExpression><![CDATA[0]]></ScaleFromExpression>
					<ScaleToExpression><![CDATA[1]]></ScaleToExpression>
					<ScaleType>AUTO</ScaleType>
					<Bars>
						<Direction>UP</Direction>
						<RelativeWidth>0.8</RelativeWidth>
					</Bars>
    			</BarChart>
			</Presentation>

				</Level>
			</Presentation>

		</ActiveObjectClass>
	</ActiveObjectClasses>	
	<DifferentialEquationsMethod>EULER</DifferentialEquationsMethod>
	<MixedEquationsMethod>RK45_NEWTON</MixedEquationsMethod>
	<AlgebraicEquationsMethod>MODIFIED_NEWTON</AlgebraicEquationsMethod>
	<AbsoluteAccuracy>1.0E-5</AbsoluteAccuracy>
	<FixedTimeStep>0.001</FixedTimeStep>
	<RelativeAccuracy>1.0E-5</RelativeAccuracy>
	<TimeAccuracy>1.0E-5</TimeAccuracy>
	<Frame>
		<Width>1160</Width>
		<Height>850</Height>
	</Frame>
	<Database>
		<Logging>false</Logging>
		<AutoExport>false</AutoExport>
		<ShutdownCompact>false</ShutdownCompact>
		<ImportSettings>
		</ImportSettings>
		<ExportSettings>
		</ExportSettings>
	</Database>
	
	<RunConfiguration ActiveObjectClassId="1692611742937">
		<Id>1692611742949</Id>
		<Name><![CDATA[RunConfiguration]]></Name>
		<MaximumMemory>512</MaximumMemory>
		<ModelTimeProperties>
			<StopOption><![CDATA[Stop at specified time]]></StopOption>
			<InitialDate><![CDATA[1692576000000]]></InitialDate>	
			<InitialTime><![CDATA[0.0]]></InitialTime>	
			<FinalDate><![CDATA[1695254400000]]></FinalDate>	
			<FinalTime><![CDATA[100.0]]></FinalTime>	
		</ModelTimeProperties>
		<AnimationProperties>
			<StopNever>true</StopNever>
			<ExecutionMode>realTimeScaled</ExecutionMode>
			<RealTimeScale>1.0</RealTimeScale>
			<EnableZoomAndPanning>true</EnableZoomAndPanning>
			<EnableDeveloperPanel>false</EnableDeveloperPanel>
			<ShowDeveloperPanelOnStart>false</ShowDeveloperPanelOnStart>
		</AnimationProperties>
		<Inputs>		
		</Inputs>
		<Outputs>
		</Outputs>
	</RunConfiguration>
	<Experiments>	
		<!--   =========   Simulation Experiment   ========  -->
		<SimulationExperiment ActiveObjectClassId="1692611742937">
			<Id>1692611742946</Id>
			<Name><![CDATA[Simulation]]></Name>
			<CommandLineArguments><![CDATA[]]></CommandLineArguments>
			<MaximumMemory>512</MaximumMemory>
			<RandomNumberGenerationType>fixedSeed</RandomNumberGenerationType>
			<CustomGeneratorCode>new Random()</CustomGeneratorCode>
			<SeedValue>1</SeedValue>
			<SelectionModeForSimultaneousEvents>LIFO</SelectionModeForSimultaneousEvents>
			<VmArgs><![CDATA[]]></VmArgs>
			<LoadRootFromSnapshot>false</LoadRootFromSnapshot>

			<Presentation>
				<Text>
					<Id>1692611742948</Id>
					<Name><![CDATA[text]]></Name>
					<X>50</X><Y>30</Y>
					<Label><X>10</X><Y>0</Y></Label>
					<PublicFlag>true</PublicFlag>
					<PresentationFlag>true</PresentationFlag>
					<ShowLabel>false</ShowLabel>
					<DrawMode>SHAPE_DRAW_2D3D</DrawMode>
					<EmbeddedIcon>false</EmbeddedIcon>
					<Z>0</Z>
					<Rotation>0.0</Rotation>
					<Color>-12490271</Color>
					<Text><![CDATA[Model8]]></Text>
					<Font>
						<Name>SansSerif</Name>
						<Size>24</Size>
						<Style>0</Style>
					</Font>
					<Alignment>LEFT</Alignment>
				</Text>
			</Presentation>

			<Parameters>			
				<Parameter>
					<ParameterName><![CDATA[总人数G1]]></ParameterName>
				</Parameter>
				<Parameter>
					<ParameterName><![CDATA[创新系数G1]]></ParameterName>
				</Parameter>
				<Parameter>
					<ParameterName><![CDATA[模仿系数G1]]></ParameterName>
				</Parameter>
				<Parameter>
					<ParameterName><![CDATA[总人数G2]]></ParameterName>
				</Parameter>
				<Parameter>
					<ParameterName><![CDATA[模仿系数G2]]></ParameterName>
				</Parameter>
				<Parameter>
					<ParameterName><![CDATA[创新系数G2]]></ParameterName>
				</Parameter>
				<Parameter>
					<ParameterName><![CDATA[上市时间]]></ParameterName>
				</Parameter>
				<Parameter>
					<ParameterName><![CDATA[总时间1]]></ParameterName>
				</Parameter>
				<Parameter>
					<ParameterName><![CDATA[总时间2]]></ParameterName>
				</Parameter>
				<Parameter>
					<ParameterName><![CDATA[调节系数]]></ParameterName>
				</Parameter>
				<Parameter>
					<ParameterName><![CDATA[价格G1]]></ParameterName>
				</Parameter>
				<Parameter>
					<ParameterName><![CDATA[价格G2]]></ParameterName>
				</Parameter>
				<Parameter>
					<ParameterName><![CDATA[贴现因子]]></ParameterName>
				</Parameter>
				<Parameter>
					<ParameterName><![CDATA[折扣系数]]></ParameterName>
				</Parameter>
				<Parameter>
					<ParameterName><![CDATA[质量水平G1]]></ParameterName>
				</Parameter>
				<Parameter>
					<ParameterName><![CDATA[质量水平G2]]></ParameterName>
				</Parameter>
				<Parameter>
					<ParameterName><![CDATA[订货提前期]]></ParameterName>
				</Parameter>
				<Parameter>
					<ParameterName><![CDATA[订货周期]]></ParameterName>
				</Parameter>
				<Parameter>
					<ParameterName><![CDATA[最大生产能力]]></ParameterName>
				</Parameter>
				<Parameter>
					<ParameterName><![CDATA[损耗系数]]></ParameterName>
				</Parameter>
				<Parameter>
					<ParameterName><![CDATA[调节系数1]]></ParameterName>
				</Parameter>
				<Parameter>
					<ParameterName><![CDATA[调节系数2]]></ParameterName>
				</Parameter>
				<Parameter>
					<ParameterName><![CDATA[库存系数G1]]></ParameterName>
				</Parameter>
				<Parameter>
					<ParameterName><![CDATA[库存系数G2]]></ParameterName>
				</Parameter>
				<Parameter>
					<ParameterName><![CDATA[成本系数]]></ParameterName>
				</Parameter>
				<Parameter>
					<ParameterName><![CDATA[缺货成本系数]]></ParameterName>
				</Parameter>
				<Parameter>
					<ParameterName><![CDATA[价格变化G1]]></ParameterName>
				</Parameter>
				<Parameter>
					<ParameterName><![CDATA[价格变化G2]]></ParameterName>
				</Parameter>
				<Parameter>
					<ParameterName><![CDATA[质量成本系数]]></ParameterName>
				</Parameter>
				<Parameter>
					<ParameterName><![CDATA[价格敏感系数]]></ParameterName>
				</Parameter>
			</Parameters>			
			<PresentationProperties>
				<EnableZoomAndPanning>true</EnableZoomAndPanning>
				<ExecutionMode><![CDATA[realTimeScaled]]></ExecutionMode>
				<Title><![CDATA[Model8 : Simulation]]></Title>	
				<EnableDeveloperPanel>true</EnableDeveloperPanel>
				<ShowDeveloperPanelOnStart>false</ShowDeveloperPanelOnStart>
				<RealTimeScale>1.0</RealTimeScale>
			</PresentationProperties>
			<ModelTimeProperties>
				<StopOption><![CDATA[Stop at specified time]]></StopOption>
				<InitialDate><![CDATA[1692576000000]]></InitialDate>	
				<InitialTime><![CDATA[0.0]]></InitialTime>	
				<FinalDate><![CDATA[1783296000000]]></FinalDate>	
				<FinalTime><![CDATA[150.0]]></FinalTime>	
			</ModelTimeProperties>
			<BypassInitialScreen>true</BypassInitialScreen>
		</SimulationExperiment>
		<!--   =========  Optimization Experiment   ========  -->
		<OptimizationExperiment ActiveObjectClassId="1692611742937">
			<Id>1695132680682</Id>
			<Name><![CDATA[Optimization]]></Name>
			<CommandLineArguments><![CDATA[]]></CommandLineArguments>
			<MaximumMemory>512</MaximumMemory>
			<RandomNumberGenerationType>fixedSeed</RandomNumberGenerationType>
			<CustomGeneratorCode>new Random()</CustomGeneratorCode>
			<BeforeEachExperimentRunCode><![CDATA[datasetCurrentObjective.reset();
datasetBestInfeasibleObjective.reset();
datasetBestFeasibleObjective.reset();
]]></BeforeEachExperimentRunCode>
			<SeedValue>1</SeedValue>
			<SelectionModeForSimultaneousEvents>LIFO</SelectionModeForSimultaneousEvents>
			<VmArgs><![CDATA[]]></VmArgs>
			<LoadRootFromSnapshot>false</LoadRootFromSnapshot>
			<Variables>
				<Variable Class="PlainVariable">
					<Id>1703250016223</Id>
					<Name><![CDATA[bestInfeasibleObjective]]></Name>
					<X>-350</X><Y>120</Y>
					<Label><X>10</X><Y>0</Y></Label>
					<PublicFlag>false</PublicFlag>
					<PresentationFlag>true</PresentationFlag>
					<ShowLabel>true</ShowLabel>
					<Properties SaveInSnapshot="true" Constant="false" AccessType="public" StaticVariable="false">
						<Type><![CDATA[double]]></Type>        
						<InitialValue Class="CodeValue">
							<Code><![CDATA[Double.NEGATIVE_INFINITY]]></Code>
						</InitialValue>
					</Properties>
				</Variable>
			</Variables>
			<AnalysisData>
    			<DataSet>
					<Id>1703250016221</Id>
					<Name><![CDATA[datasetCurrentObjective]]></Name>
					<X>-350</X><Y>50</Y>
					<Label><X>10</X><Y>0</Y></Label>
					<PublicFlag>false</PublicFlag>
					<PresentationFlag>false</PresentationFlag>
					<ShowLabel>true</ShowLabel>
					<AutoUpdate>true</AutoUpdate>
					<OccurrenceAtTime>true</OccurrenceAtTime>
					<OccurrenceDate>1703318400000</OccurrenceDate>
					<OccurrenceTime Class="CodeUnitValue">
						<Code><![CDATA[0]]></Code>
						<Unit Class="TimeUnits"><![CDATA[SECOND]]></Unit>
					</OccurrenceTime>
					<RecurrenceCode Class="CodeUnitValue">
						<Code><![CDATA[1]]></Code>
						<Unit Class="TimeUnits"><![CDATA[SECOND]]></Unit>
					</RecurrenceCode>
					<FreezeXAxis>true</FreezeXAxis>
					<VerticalAxisExpression><![CDATA[getCurrentObjectiveValue()]]></VerticalAxisExpression>
					<SamplesToKeep>5000</SamplesToKeep>
				</DataSet>
    			<DataSet>
					<Id>1703250016222</Id>
					<Name><![CDATA[datasetBestInfeasibleObjective]]></Name>
					<X>-350</X><Y>100</Y>
					<Label><X>10</X><Y>0</Y></Label>
					<PublicFlag>false</PublicFlag>
					<PresentationFlag>false</PresentationFlag>
					<ShowLabel>true</ShowLabel>
					<AutoUpdate>false</AutoUpdate>
					<OccurrenceAtTime>true</OccurrenceAtTime>
					<OccurrenceDate>1703318400000</OccurrenceDate>
					<OccurrenceTime Class="CodeUnitValue">
						<Code><![CDATA[0]]></Code>
						<Unit Class="TimeUnits"><![CDATA[SECOND]]></Unit>
					</OccurrenceTime>
					<RecurrenceCode Class="CodeUnitValue">
						<Code><![CDATA[1]]></Code>
						<Unit Class="TimeUnits"><![CDATA[SECOND]]></Unit>
					</RecurrenceCode>
					<FreezeXAxis>true</FreezeXAxis>
					<VerticalAxisExpression><![CDATA[bestInfeasibleObjective]]></VerticalAxisExpression>
					<SamplesToKeep>5000</SamplesToKeep>
				</DataSet>
    			<DataSet>
					<Id>1703250016225</Id>
					<Name><![CDATA[datasetBestFeasibleObjective]]></Name>
					<X>-350</X><Y>150</Y>
					<Label><X>10</X><Y>0</Y></Label>
					<PublicFlag>false</PublicFlag>
					<PresentationFlag>false</PresentationFlag>
					<ShowLabel>true</ShowLabel>
					<AutoUpdate>false</AutoUpdate>
					<OccurrenceAtTime>true</OccurrenceAtTime>
					<OccurrenceDate>1703318400000</OccurrenceDate>
					<OccurrenceTime Class="CodeUnitValue">
						<Code><![CDATA[0]]></Code>
						<Unit Class="TimeUnits"><![CDATA[SECOND]]></Unit>
					</OccurrenceTime>
					<RecurrenceCode Class="CodeUnitValue">
						<Code><![CDATA[1]]></Code>
						<Unit Class="TimeUnits"><![CDATA[SECOND]]></Unit>
					</RecurrenceCode>
					<FreezeXAxis>true</FreezeXAxis>
					<VerticalAxisExpression><![CDATA[getBestObjectiveValue()]]></VerticalAxisExpression>
					<SamplesToKeep>5000</SamplesToKeep>
				</DataSet>
			</AnalysisData>

			<Presentation>
				<Text>
					<Id>1703250016097</Id>
					<Name><![CDATA[text]]></Name>
					<X>40</X><Y>30</Y>
					<Label><X>10</X><Y>0</Y></Label>
					<PublicFlag>true</PublicFlag>
					<PresentationFlag>true</PresentationFlag>
					<ShowLabel>false</ShowLabel>
					<DrawMode>SHAPE_DRAW_2D3D</DrawMode>
					<EmbeddedIcon>false</EmbeddedIcon>
					<Z>0</Z>
					<Rotation>0.0</Rotation>
					<Color>-12490271</Color>
					<Text><![CDATA[Model10 : Optimization]]></Text>
					<Font>
						<Name>SansSerif</Name>
						<Size>24</Size>
						<Style>0</Style>
					</Font>
					<Alignment>LEFT</Alignment>
				</Text>
				<Text>
					<Id>1703250016098</Id>
					<Name><![CDATA[text1]]></Name>
					<X>240</X><Y>80</Y>
					<Label><X>10</X><Y>0</Y></Label>
					<PublicFlag>true</PublicFlag>
					<PresentationFlag>true</PresentationFlag>
					<ShowLabel>false</ShowLabel>
					<DrawMode>SHAPE_DRAW_2D3D</DrawMode>
					<EmbeddedIcon>false</EmbeddedIcon>
					<Z>0</Z>
					<Rotation>0.0</Rotation>
					<Color>-12566464</Color>
					<Text><![CDATA[当前]]></Text>
					<Font>
						<Name>SansSerif</Name>
						<Size>12</Size>
						<Style>1</Style>
					</Font>
					<Alignment>RIGHT</Alignment>
				</Text>
				<Text>
					<Id>1703250016099</Id>
					<Name><![CDATA[text2]]></Name>
					<X>330</X><Y>80</Y>
					<Label><X>10</X><Y>0</Y></Label>
					<PublicFlag>true</PublicFlag>
					<PresentationFlag>true</PresentationFlag>
					<ShowLabel>false</ShowLabel>
					<DrawMode>SHAPE_DRAW_2D3D</DrawMode>
					<EmbeddedIcon>false</EmbeddedIcon>
					<Z>0</Z>
					<Rotation>0.0</Rotation>
					<Color>-12566464</Color>
					<Text><![CDATA[最优]]></Text>
					<Font>
						<Name>SansSerif</Name>
						<Size>12</Size>
						<Style>1</Style>
					</Font>
					<Alignment>RIGHT</Alignment>
				</Text>
				<Line>
					<Id>1703250016100</Id>
					<Name><![CDATA[line]]></Name>
					<X>40</X><Y>100</Y>
					<Label><X>10</X><Y>0</Y></Label>
					<PublicFlag>true</PublicFlag>
					<PresentationFlag>true</PresentationFlag>
					<ShowLabel>false</ShowLabel>
					<DrawMode>SHAPE_DRAW_2D3D</DrawMode>
					<EmbeddedIcon>false</EmbeddedIcon>
					<Z>0</Z>
					<ZHeight>10</ZHeight>
					<LineWidth>2</LineWidth>
					<LineColor>-12566464</LineColor>
					<LineMaterial>null</LineMaterial>
					<LineStyle>SOLID</LineStyle>
					<BeginArrowSize>1</BeginArrowSize>
					<BeginArrowStyle>0</BeginArrowStyle>
					<EndArrowSize>1</EndArrowSize>
					<EndArrowStyle>0</EndArrowStyle>
					<Dx>310</Dx>
					<Dy>0</Dy>
					<Dz>0</Dz>
				</Line>
				<Text>
					<Id>1703250016101</Id>
					<Name><![CDATA[text3]]></Name>
					<X>50</X><Y>110</Y>
					<Label><X>10</X><Y>0</Y></Label>
					<PublicFlag>true</PublicFlag>
					<PresentationFlag>true</PresentationFlag>
					<ShowLabel>false</ShowLabel>
					<DrawMode>SHAPE_DRAW_2D3D</DrawMode>
					<EmbeddedIcon>false</EmbeddedIcon>
					<Z>0</Z>
					<Rotation>0.0</Rotation>
					<Color>-12171190</Color>
					<Text><![CDATA[迭代：]]></Text>
					<Font>
						<Name>SansSerif</Name>
						<Size>12</Size>
						<Style>0</Style>
					</Font>
					<Alignment>LEFT</Alignment>
				</Text>
				<Text>
					<Id>1703250016102</Id>
					<Name><![CDATA[text4]]></Name>
					<X>240</X><Y>110</Y>
					<Label><X>10</X><Y>0</Y></Label>
					<PublicFlag>true</PublicFlag>
					<PresentationFlag>true</PresentationFlag>
					<ShowLabel>false</ShowLabel>
					<DrawMode>SHAPE_DRAW_2D3D</DrawMode>
					<VisibleCode><![CDATA[getCurrentIteration() > 0]]></VisibleCode>
					<EmbeddedIcon>false</EmbeddedIcon>
					<Z>0</Z>
					<Rotation>0.0</Rotation>
					<Color>-12042869</Color>
					<Text><![CDATA[?]]></Text>
					<TextCode><![CDATA[format( getNumberOfCompletedIterations() )]]></TextCode>
					<Font>
						<Name>SansSerif</Name>
						<Size>12</Size>
						<Style>0</Style>
					</Font>
					<Alignment>RIGHT</Alignment>
				</Text>
				<Text>
					<Id>1703250016103</Id>
					<Name><![CDATA[text5]]></Name>
					<X>240</X><Y>119</Y>
					<Label><X>10</X><Y>0</Y></Label>
					<PublicFlag>true</PublicFlag>
					<PresentationFlag>true</PresentationFlag>
					<ShowLabel>false</ShowLabel>
					<DrawMode>SHAPE_DRAW_2D3D</DrawMode>
					<VisibleCode><![CDATA[getCurrentIteration() > 0 && !isCurrentSolutionFeasible()]]></VisibleCode>
					<EmbeddedIcon>false</EmbeddedIcon>
					<Z>0</Z>
					<Rotation>0.0</Rotation>
					<Color>-65536</Color>
					<Text><![CDATA[不可行]]></Text>
					<Font>
						<Name>SansSerif</Name>
						<Size>10</Size>
						<Style>0</Style>
					</Font>
					<Alignment>RIGHT</Alignment>
				</Text>
				<Text>
					<Id>1703250016104</Id>
					<Name><![CDATA[text6]]></Name>
					<X>330</X><Y>110</Y>
					<Label><X>10</X><Y>0</Y></Label>
					<PublicFlag>true</PublicFlag>
					<PresentationFlag>true</PresentationFlag>
					<ShowLabel>false</ShowLabel>
					<DrawMode>SHAPE_DRAW_2D3D</DrawMode>
					<VisibleCode><![CDATA[getBestIteration() > 0]]></VisibleCode>
					<EmbeddedIcon>false</EmbeddedIcon>
					<Z>0</Z>
					<Rotation>0.0</Rotation>
					<Color>-12490271</Color>
					<Text><![CDATA[?]]></Text>
					<TextCode><![CDATA[format(getBestIteration())]]></TextCode>
					<Font>
						<Name>SansSerif</Name>
						<Size>12</Size>
						<Style>1</Style>
					</Font>
					<Alignment>RIGHT</Alignment>
				</Text>
				<Text>
					<Id>1703250016105</Id>
					<Name><![CDATA[text7]]></Name>
					<X>330</X><Y>119</Y>
					<Label><X>10</X><Y>0</Y></Label>
					<PublicFlag>true</PublicFlag>
					<PresentationFlag>true</PresentationFlag>
					<ShowLabel>false</ShowLabel>
					<DrawMode>SHAPE_DRAW_2D3D</DrawMode>
					<VisibleCode><![CDATA[getBestIteration() > 0 && !isBestSolutionFeasible()]]></VisibleCode>
					<EmbeddedIcon>false</EmbeddedIcon>
					<Z>0</Z>
					<Rotation>0.0</Rotation>
					<Color>-65536</Color>
					<Text><![CDATA[不可行]]></Text>
					<Font>
						<Name>SansSerif</Name>
						<Size>10</Size>
						<Style>0</Style>
					</Font>
					<Alignment>RIGHT</Alignment>
				</Text>
				<Rectangle>
					<Id>1703250016106</Id>
					<Name><![CDATA[rectangle]]></Name>
					<X>40</X><Y>130</Y>
					<Label><X>10</X><Y>0</Y></Label>
					<PublicFlag>true</PublicFlag>
					<PresentationFlag>true</PresentationFlag>
					<ShowLabel>false</ShowLabel>
					<DrawMode>SHAPE_DRAW_2D3D</DrawMode>
					<EmbeddedIcon>false</EmbeddedIcon>
					<Z>0</Z>
					<ZHeight>10</ZHeight>
					<LineWidth>1</LineWidth>
					<LineColor/>
					<LineMaterial>null</LineMaterial>
					<LineStyle>SOLID</LineStyle>
					<Width>310</Width>
					<Height>30</Height>
					<Rotation>0.0</Rotation>
					<FillColor>-657931</FillColor>
					<FillMaterial>null</FillMaterial>
				</Rectangle>
				<Text>
					<Id>1703250016107</Id>
					<Name><![CDATA[text8]]></Name>
					<X>50</X><Y>140</Y>
					<Label><X>10</X><Y>0</Y></Label>
					<PublicFlag>true</PublicFlag>
					<PresentationFlag>true</PresentationFlag>
					<ShowLabel>false</ShowLabel>
					<DrawMode>SHAPE_DRAW_2D3D</DrawMode>
					<EmbeddedIcon>false</EmbeddedIcon>
					<Z>0</Z>
					<Rotation>0.0</Rotation>
					<Color>-12171190</Color>
					<Text><![CDATA[目标：]]></Text>
					<Font>
						<Name>SansSerif</Name>
						<Size>12</Size>
						<Style>0</Style>
					</Font>
					<Alignment>LEFT</Alignment>
				</Text>
				<Text>
					<Id>1703250016108</Id>
					<Name><![CDATA[text9]]></Name>
					<X>240</X><Y>140</Y>
					<Label><X>10</X><Y>0</Y></Label>
					<PublicFlag>true</PublicFlag>
					<PresentationFlag>true</PresentationFlag>
					<ShowLabel>false</ShowLabel>
					<DrawMode>SHAPE_DRAW_2D3D</DrawMode>
					<VisibleCode><![CDATA[getCurrentIteration() > 0]]></VisibleCode>
					<EmbeddedIcon>false</EmbeddedIcon>
					<Z>0</Z>
					<Rotation>0.0</Rotation>
					<Color>-12042869</Color>
					<Text><![CDATA[?]]></Text>
					<TextCode><![CDATA[format(getCurrentObjectiveValue())]]></TextCode>
					<Font>
						<Name>SansSerif</Name>
						<Size>12</Size>
						<Style>0</Style>
					</Font>
					<Alignment>RIGHT</Alignment>
				</Text>
				<Text>
					<Id>1703250016109</Id>
					<Name><![CDATA[text10]]></Name>
					<X>330</X><Y>140</Y>
					<Label><X>10</X><Y>0</Y></Label>
					<PublicFlag>true</PublicFlag>
					<PresentationFlag>true</PresentationFlag>
					<ShowLabel>false</ShowLabel>
					<DrawMode>SHAPE_DRAW_2D3D</DrawMode>
					<VisibleCode><![CDATA[getBestIteration() > 0]]></VisibleCode>
					<EmbeddedIcon>false</EmbeddedIcon>
					<Z>0</Z>
					<Rotation>0.0</Rotation>
					<Color>-12490271</Color>
					<Text><![CDATA[?]]></Text>
					<TextCode><![CDATA[format(getBestObjectiveValue())]]></TextCode>
					<Font>
						<Name>SansSerif</Name>
						<Size>12</Size>
						<Style>1</Style>
					</Font>
					<Alignment>RIGHT</Alignment>
				</Text>
				<Line>
					<Id>1703250016110</Id>
					<Name><![CDATA[line1]]></Name>
					<X>115</X><Y>140</Y>
					<Label><X>10</X><Y>0</Y></Label>
					<PublicFlag>true</PublicFlag>
					<PresentationFlag>true</PresentationFlag>
					<ShowLabel>false</ShowLabel>
					<DrawMode>SHAPE_DRAW_2D3D</DrawMode>
					<EmbeddedIcon>false</EmbeddedIcon>
					<Z>0</Z>
					<ZHeight>10</ZHeight>
					<LineWidth>2</LineWidth>
					<LineColor>-12566464</LineColor>
					<LineMaterial>null</LineMaterial>
					<LineStyle>SOLID</LineStyle>
					<BeginArrowSize>1</BeginArrowSize>
					<BeginArrowStyle>0</BeginArrowStyle>
					<EndArrowSize>1</EndArrowSize>
					<EndArrowStyle>0</EndArrowStyle>
					<Dx>0</Dx>
					<Dy>15</Dy>
					<Dz>0</Dz>
				</Line>
				<Polyline>
					<Id>1703250016111</Id>
					<Name><![CDATA[polyline]]></Name>
					<X>110</X><Y>145</Y>
					<Label><X>10</X><Y>0</Y></Label>
					<PublicFlag>true</PublicFlag>
					<PresentationFlag>true</PresentationFlag>
					<ShowLabel>false</ShowLabel>
					<DrawMode>SHAPE_DRAW_2D3D</DrawMode>
					<EmbeddedIcon>false</EmbeddedIcon>
					<Z>0</Z>
					<ZHeight>10</ZHeight>
					<LineWidth>2</LineWidth>
					<LineColor>-12566464</LineColor>
					<LineMaterial>null</LineMaterial>
					<LineStyle>SOLID</LineStyle>
					<BeginArrowSize>1</BeginArrowSize>
					<BeginArrowStyle>0</BeginArrowStyle>
					<EndArrowSize>1</EndArrowSize>
					<EndArrowStyle>0</EndArrowStyle>
					<FillColor/>
					<FillMaterial>null</FillMaterial>
					<Points>
					   <Point><X>0</X><Y>0</Y><Z>0</Z></Point>
					   <Point><X>5</X><Y>-5</Y><Z>0</Z></Point>
					   <Point><X>10</X><Y>0</Y><Z>0</Z></Point>
					</Points>
					<Closed>false</Closed>
				</Polyline>
				<Text>
					<Id>1703250016112</Id>
					<Name><![CDATA[text11]]></Name>
					<X>50</X><Y>180</Y>
					<Label><X>10</X><Y>0</Y></Label>
					<PublicFlag>true</PublicFlag>
					<PresentationFlag>true</PresentationFlag>
					<ShowLabel>false</ShowLabel>
					<DrawMode>SHAPE_DRAW_2D3D</DrawMode>
					<EmbeddedIcon>false</EmbeddedIcon>
					<Z>0</Z>
					<Rotation>0.0</Rotation>
					<Color>-12566464</Color>
					<Text><![CDATA[参数]]></Text>
					<Font>
						<Name>SansSerif</Name>
						<Size>12</Size>
						<Style>1</Style>
					</Font>
					<Alignment>LEFT</Alignment>
				</Text>
				<Line>
					<Id>1703250016114</Id>
					<Name><![CDATA[line2]]></Name>
					<X>40</X><Y>200</Y>
					<Label><X>10</X><Y>0</Y></Label>
					<PublicFlag>true</PublicFlag>
					<PresentationFlag>true</PresentationFlag>
					<ShowLabel>false</ShowLabel>
					<DrawMode>SHAPE_DRAW_2D3D</DrawMode>
					<EmbeddedIcon>false</EmbeddedIcon>
					<Z>0</Z>
					<ZHeight>10</ZHeight>
					<LineWidth>2</LineWidth>
					<LineColor>-12566464</LineColor>
					<LineMaterial>null</LineMaterial>
					<LineStyle>SOLID</LineStyle>
					<BeginArrowSize>1</BeginArrowSize>
					<BeginArrowStyle>0</BeginArrowStyle>
					<EndArrowSize>1</EndArrowSize>
					<EndArrowStyle>0</EndArrowStyle>
					<Dx>310</Dx>
					<Dy>0</Dy>
					<Dz>0</Dz>
				</Line>
				<Text>
					<Id>1703250016115</Id>
					<Name><![CDATA[text12]]></Name>
					<X>50</X><Y>210</Y>
					<Label><X>10</X><Y>0</Y></Label>
					<PublicFlag>true</PublicFlag>
					<PresentationFlag>true</PresentationFlag>
					<ShowLabel>false</ShowLabel>
					<DrawMode>SHAPE_DRAW_2D3D</DrawMode>
					<EmbeddedIcon>false</EmbeddedIcon>
					<Z>0</Z>
					<Rotation>0.0</Rotation>
					<Color>-12171190</Color>
					<Text><![CDATA[总人数G1]]></Text>
					<Font>
						<Name>SansSerif</Name>
						<Size>12</Size>
						<Style>0</Style>
					</Font>
					<Alignment>LEFT</Alignment>
				</Text>
				<Text>
					<Id>1703250016116</Id>
					<Name><![CDATA[text13]]></Name>
					<X>240</X><Y>210</Y>
					<Label><X>10</X><Y>0</Y></Label>
					<PublicFlag>true</PublicFlag>
					<PresentationFlag>true</PresentationFlag>
					<ShowLabel>false</ShowLabel>
					<DrawMode>SHAPE_DRAW_2D3D</DrawMode>
					<VisibleCode><![CDATA[getCurrentIteration() > 0]]></VisibleCode>
					<EmbeddedIcon>false</EmbeddedIcon>
					<Z>0</Z>
					<Rotation>0.0</Rotation>
					<Color>-12042869</Color>
					<Text><![CDATA[?]]></Text>
					<TextCode><![CDATA[format( 总人数G1 )]]></TextCode>
					<Font>
						<Name>SansSerif</Name>
						<Size>12</Size>
						<Style>0</Style>
					</Font>
					<Alignment>RIGHT</Alignment>
				</Text>
				<Text>
					<Id>1703250016117</Id>
					<Name><![CDATA[text14]]></Name>
					<X>330</X><Y>210</Y>
					<Label><X>10</X><Y>0</Y></Label>
					<PublicFlag>true</PublicFlag>
					<PresentationFlag>true</PresentationFlag>
					<ShowLabel>false</ShowLabel>
					<DrawMode>SHAPE_DRAW_2D3D</DrawMode>
					<VisibleCode><![CDATA[getBestIteration() > 0]]></VisibleCode>
					<EmbeddedIcon>false</EmbeddedIcon>
					<Z>0</Z>
					<Rotation>0.0</Rotation>
					<Color>-12042869</Color>
					<Text><![CDATA[?]]></Text>
					<TextCode><![CDATA[format( 总人数G1 )]]></TextCode>
					<Font>
						<Name>SansSerif</Name>
						<Size>12</Size>
						<Style>0</Style>
					</Font>
					<Alignment>RIGHT</Alignment>
				</Text>
				<Rectangle>
					<Id>1703250016118</Id>
					<Name><![CDATA[rectangle1]]></Name>
					<X>40</X><Y>230</Y>
					<Label><X>10</X><Y>0</Y></Label>
					<PublicFlag>true</PublicFlag>
					<PresentationFlag>true</PresentationFlag>
					<ShowLabel>false</ShowLabel>
					<DrawMode>SHAPE_DRAW_2D3D</DrawMode>
					<EmbeddedIcon>false</EmbeddedIcon>
					<Z>0</Z>
					<ZHeight>10</ZHeight>
					<LineWidth>1</LineWidth>
					<LineColor/>
					<LineMaterial>null</LineMaterial>
					<LineStyle>SOLID</LineStyle>
					<Width>310</Width>
					<Height>30</Height>
					<Rotation>0.0</Rotation>
					<FillColor>-657931</FillColor>
					<FillMaterial>null</FillMaterial>
				</Rectangle>
				<Text>
					<Id>1703250016119</Id>
					<Name><![CDATA[text15]]></Name>
					<X>50</X><Y>240</Y>
					<Label><X>10</X><Y>0</Y></Label>
					<PublicFlag>true</PublicFlag>
					<PresentationFlag>true</PresentationFlag>
					<ShowLabel>false</ShowLabel>
					<DrawMode>SHAPE_DRAW_2D3D</DrawMode>
					<EmbeddedIcon>false</EmbeddedIcon>
					<Z>0</Z>
					<Rotation>0.0</Rotation>
					<Color>-12171190</Color>
					<Text><![CDATA[创新系数G1]]></Text>
					<Font>
						<Name>SansSerif</Name>
						<Size>12</Size>
						<Style>0</Style>
					</Font>
					<Alignment>LEFT</Alignment>
				</Text>
				<Text>
					<Id>1703250016120</Id>
					<Name><![CDATA[text16]]></Name>
					<X>240</X><Y>240</Y>
					<Label><X>10</X><Y>0</Y></Label>
					<PublicFlag>true</PublicFlag>
					<PresentationFlag>true</PresentationFlag>
					<ShowLabel>false</ShowLabel>
					<DrawMode>SHAPE_DRAW_2D3D</DrawMode>
					<VisibleCode><![CDATA[getCurrentIteration() > 0]]></VisibleCode>
					<EmbeddedIcon>false</EmbeddedIcon>
					<Z>0</Z>
					<Rotation>0.0</Rotation>
					<Color>-12042869</Color>
					<Text><![CDATA[?]]></Text>
					<TextCode><![CDATA[format( 创新系数G1 )]]></TextCode>
					<Font>
						<Name>SansSerif</Name>
						<Size>12</Size>
						<Style>0</Style>
					</Font>
					<Alignment>RIGHT</Alignment>
				</Text>
				<Text>
					<Id>1703250016121</Id>
					<Name><![CDATA[text17]]></Name>
					<X>330</X><Y>240</Y>
					<Label><X>10</X><Y>0</Y></Label>
					<PublicFlag>true</PublicFlag>
					<PresentationFlag>true</PresentationFlag>
					<ShowLabel>false</ShowLabel>
					<DrawMode>SHAPE_DRAW_2D3D</DrawMode>
					<VisibleCode><![CDATA[getBestIteration() > 0]]></VisibleCode>
					<EmbeddedIcon>false</EmbeddedIcon>
					<Z>0</Z>
					<Rotation>0.0</Rotation>
					<Color>-12042869</Color>
					<Text><![CDATA[?]]></Text>
					<TextCode><![CDATA[format( 创新系数G1 )]]></TextCode>
					<Font>
						<Name>SansSerif</Name>
						<Size>12</Size>
						<Style>0</Style>
					</Font>
					<Alignment>RIGHT</Alignment>
				</Text>
				<Text>
					<Id>1703250016122</Id>
					<Name><![CDATA[text18]]></Name>
					<X>50</X><Y>270</Y>
					<Label><X>10</X><Y>0</Y></Label>
					<PublicFlag>true</PublicFlag>
					<PresentationFlag>true</PresentationFlag>
					<ShowLabel>false</ShowLabel>
					<DrawMode>SHAPE_DRAW_2D3D</DrawMode>
					<EmbeddedIcon>false</EmbeddedIcon>
					<Z>0</Z>
					<Rotation>0.0</Rotation>
					<Color>-12171190</Color>
					<Text><![CDATA[模仿系数G1]]></Text>
					<Font>
						<Name>SansSerif</Name>
						<Size>12</Size>
						<Style>0</Style>
					</Font>
					<Alignment>LEFT</Alignment>
				</Text>
				<Text>
					<Id>1703250016123</Id>
					<Name><![CDATA[text19]]></Name>
					<X>240</X><Y>270</Y>
					<Label><X>10</X><Y>0</Y></Label>
					<PublicFlag>true</PublicFlag>
					<PresentationFlag>true</PresentationFlag>
					<ShowLabel>false</ShowLabel>
					<DrawMode>SHAPE_DRAW_2D3D</DrawMode>
					<VisibleCode><![CDATA[getCurrentIteration() > 0]]></VisibleCode>
					<EmbeddedIcon>false</EmbeddedIcon>
					<Z>0</Z>
					<Rotation>0.0</Rotation>
					<Color>-12042869</Color>
					<Text><![CDATA[?]]></Text>
					<TextCode><![CDATA[format( 模仿系数G1 )]]></TextCode>
					<Font>
						<Name>SansSerif</Name>
						<Size>12</Size>
						<Style>0</Style>
					</Font>
					<Alignment>RIGHT</Alignment>
				</Text>
				<Text>
					<Id>1703250016124</Id>
					<Name><![CDATA[text20]]></Name>
					<X>330</X><Y>270</Y>
					<Label><X>10</X><Y>0</Y></Label>
					<PublicFlag>true</PublicFlag>
					<PresentationFlag>true</PresentationFlag>
					<ShowLabel>false</ShowLabel>
					<DrawMode>SHAPE_DRAW_2D3D</DrawMode>
					<VisibleCode><![CDATA[getBestIteration() > 0]]></VisibleCode>
					<EmbeddedIcon>false</EmbeddedIcon>
					<Z>0</Z>
					<Rotation>0.0</Rotation>
					<Color>-12042869</Color>
					<Text><![CDATA[?]]></Text>
					<TextCode><![CDATA[format( 模仿系数G1 )]]></TextCode>
					<Font>
						<Name>SansSerif</Name>
						<Size>12</Size>
						<Style>0</Style>
					</Font>
					<Alignment>RIGHT</Alignment>
				</Text>
				<Rectangle>
					<Id>1703250016125</Id>
					<Name><![CDATA[rectangle2]]></Name>
					<X>40</X><Y>290</Y>
					<Label><X>10</X><Y>0</Y></Label>
					<PublicFlag>true</PublicFlag>
					<PresentationFlag>true</PresentationFlag>
					<ShowLabel>false</ShowLabel>
					<DrawMode>SHAPE_DRAW_2D3D</DrawMode>
					<EmbeddedIcon>false</EmbeddedIcon>
					<Z>0</Z>
					<ZHeight>10</ZHeight>
					<LineWidth>1</LineWidth>
					<LineColor/>
					<LineMaterial>null</LineMaterial>
					<LineStyle>SOLID</LineStyle>
					<Width>310</Width>
					<Height>30</Height>
					<Rotation>0.0</Rotation>
					<FillColor>-657931</FillColor>
					<FillMaterial>null</FillMaterial>
				</Rectangle>
				<Text>
					<Id>1703250016126</Id>
					<Name><![CDATA[text21]]></Name>
					<X>50</X><Y>300</Y>
					<Label><X>10</X><Y>0</Y></Label>
					<PublicFlag>true</PublicFlag>
					<PresentationFlag>true</PresentationFlag>
					<ShowLabel>false</ShowLabel>
					<DrawMode>SHAPE_DRAW_2D3D</DrawMode>
					<EmbeddedIcon>false</EmbeddedIcon>
					<Z>0</Z>
					<Rotation>0.0</Rotation>
					<Color>-12171190</Color>
					<Text><![CDATA[总人数G2]]></Text>
					<Font>
						<Name>SansSerif</Name>
						<Size>12</Size>
						<Style>0</Style>
					</Font>
					<Alignment>LEFT</Alignment>
				</Text>
				<Text>
					<Id>1703250016127</Id>
					<Name><![CDATA[text22]]></Name>
					<X>240</X><Y>300</Y>
					<Label><X>10</X><Y>0</Y></Label>
					<PublicFlag>true</PublicFlag>
					<PresentationFlag>true</PresentationFlag>
					<ShowLabel>false</ShowLabel>
					<DrawMode>SHAPE_DRAW_2D3D</DrawMode>
					<VisibleCode><![CDATA[getCurrentIteration() > 0]]></VisibleCode>
					<EmbeddedIcon>false</EmbeddedIcon>
					<Z>0</Z>
					<Rotation>0.0</Rotation>
					<Color>-12042869</Color>
					<Text><![CDATA[?]]></Text>
					<TextCode><![CDATA[format( 总人数G2 )]]></TextCode>
					<Font>
						<Name>SansSerif</Name>
						<Size>12</Size>
						<Style>0</Style>
					</Font>
					<Alignment>RIGHT</Alignment>
				</Text>
				<Text>
					<Id>1703250016128</Id>
					<Name><![CDATA[text23]]></Name>
					<X>330</X><Y>300</Y>
					<Label><X>10</X><Y>0</Y></Label>
					<PublicFlag>true</PublicFlag>
					<PresentationFlag>true</PresentationFlag>
					<ShowLabel>false</ShowLabel>
					<DrawMode>SHAPE_DRAW_2D3D</DrawMode>
					<VisibleCode><![CDATA[getBestIteration() > 0]]></VisibleCode>
					<EmbeddedIcon>false</EmbeddedIcon>
					<Z>0</Z>
					<Rotation>0.0</Rotation>
					<Color>-12042869</Color>
					<Text><![CDATA[?]]></Text>
					<TextCode><![CDATA[format( 总人数G2 )]]></TextCode>
					<Font>
						<Name>SansSerif</Name>
						<Size>12</Size>
						<Style>0</Style>
					</Font>
					<Alignment>RIGHT</Alignment>
				</Text>
				<Text>
					<Id>1703250016129</Id>
					<Name><![CDATA[text24]]></Name>
					<X>50</X><Y>330</Y>
					<Label><X>10</X><Y>0</Y></Label>
					<PublicFlag>true</PublicFlag>
					<PresentationFlag>true</PresentationFlag>
					<ShowLabel>false</ShowLabel>
					<DrawMode>SHAPE_DRAW_2D3D</DrawMode>
					<EmbeddedIcon>false</EmbeddedIcon>
					<Z>0</Z>
					<Rotation>0.0</Rotation>
					<Color>-12171190</Color>
					<Text><![CDATA[模仿系数G2]]></Text>
					<Font>
						<Name>SansSerif</Name>
						<Size>12</Size>
						<Style>0</Style>
					</Font>
					<Alignment>LEFT</Alignment>
				</Text>
				<Text>
					<Id>1703250016130</Id>
					<Name><![CDATA[text25]]></Name>
					<X>240</X><Y>330</Y>
					<Label><X>10</X><Y>0</Y></Label>
					<PublicFlag>true</PublicFlag>
					<PresentationFlag>true</PresentationFlag>
					<ShowLabel>false</ShowLabel>
					<DrawMode>SHAPE_DRAW_2D3D</DrawMode>
					<VisibleCode><![CDATA[getCurrentIteration() > 0]]></VisibleCode>
					<EmbeddedIcon>false</EmbeddedIcon>
					<Z>0</Z>
					<Rotation>0.0</Rotation>
					<Color>-12042869</Color>
					<Text><![CDATA[?]]></Text>
					<TextCode><![CDATA[format( 模仿系数G2 )]]></TextCode>
					<Font>
						<Name>SansSerif</Name>
						<Size>12</Size>
						<Style>0</Style>
					</Font>
					<Alignment>RIGHT</Alignment>
				</Text>
				<Text>
					<Id>1703250016131</Id>
					<Name><![CDATA[text26]]></Name>
					<X>330</X><Y>330</Y>
					<Label><X>10</X><Y>0</Y></Label>
					<PublicFlag>true</PublicFlag>
					<PresentationFlag>true</PresentationFlag>
					<ShowLabel>false</ShowLabel>
					<DrawMode>SHAPE_DRAW_2D3D</DrawMode>
					<VisibleCode><![CDATA[getBestIteration() > 0]]></VisibleCode>
					<EmbeddedIcon>false</EmbeddedIcon>
					<Z>0</Z>
					<Rotation>0.0</Rotation>
					<Color>-12042869</Color>
					<Text><![CDATA[?]]></Text>
					<TextCode><![CDATA[format( 模仿系数G2 )]]></TextCode>
					<Font>
						<Name>SansSerif</Name>
						<Size>12</Size>
						<Style>0</Style>
					</Font>
					<Alignment>RIGHT</Alignment>
				</Text>
				<Rectangle>
					<Id>1703250016132</Id>
					<Name><![CDATA[rectangle3]]></Name>
					<X>40</X><Y>350</Y>
					<Label><X>10</X><Y>0</Y></Label>
					<PublicFlag>true</PublicFlag>
					<PresentationFlag>true</PresentationFlag>
					<ShowLabel>false</ShowLabel>
					<DrawMode>SHAPE_DRAW_2D3D</DrawMode>
					<EmbeddedIcon>false</EmbeddedIcon>
					<Z>0</Z>
					<ZHeight>10</ZHeight>
					<LineWidth>1</LineWidth>
					<LineColor/>
					<LineMaterial>null</LineMaterial>
					<LineStyle>SOLID</LineStyle>
					<Width>310</Width>
					<Height>30</Height>
					<Rotation>0.0</Rotation>
					<FillColor>-657931</FillColor>
					<FillMaterial>null</FillMaterial>
				</Rectangle>
				<Text>
					<Id>1703250016133</Id>
					<Name><![CDATA[text27]]></Name>
					<X>50</X><Y>360</Y>
					<Label><X>10</X><Y>0</Y></Label>
					<PublicFlag>true</PublicFlag>
					<PresentationFlag>true</PresentationFlag>
					<ShowLabel>false</ShowLabel>
					<DrawMode>SHAPE_DRAW_2D3D</DrawMode>
					<EmbeddedIcon>false</EmbeddedIcon>
					<Z>0</Z>
					<Rotation>0.0</Rotation>
					<Color>-12171190</Color>
					<Text><![CDATA[创新系数G2]]></Text>
					<Font>
						<Name>SansSerif</Name>
						<Size>12</Size>
						<Style>0</Style>
					</Font>
					<Alignment>LEFT</Alignment>
				</Text>
				<Text>
					<Id>1703250016134</Id>
					<Name><![CDATA[text28]]></Name>
					<X>240</X><Y>360</Y>
					<Label><X>10</X><Y>0</Y></Label>
					<PublicFlag>true</PublicFlag>
					<PresentationFlag>true</PresentationFlag>
					<ShowLabel>false</ShowLabel>
					<DrawMode>SHAPE_DRAW_2D3D</DrawMode>
					<VisibleCode><![CDATA[getCurrentIteration() > 0]]></VisibleCode>
					<EmbeddedIcon>false</EmbeddedIcon>
					<Z>0</Z>
					<Rotation>0.0</Rotation>
					<Color>-12042869</Color>
					<Text><![CDATA[?]]></Text>
					<TextCode><![CDATA[format( 创新系数G2 )]]></TextCode>
					<Font>
						<Name>SansSerif</Name>
						<Size>12</Size>
						<Style>0</Style>
					</Font>
					<Alignment>RIGHT</Alignment>
				</Text>
				<Text>
					<Id>1703250016135</Id>
					<Name><![CDATA[text29]]></Name>
					<X>330</X><Y>360</Y>
					<Label><X>10</X><Y>0</Y></Label>
					<PublicFlag>true</PublicFlag>
					<PresentationFlag>true</PresentationFlag>
					<ShowLabel>false</ShowLabel>
					<DrawMode>SHAPE_DRAW_2D3D</DrawMode>
					<VisibleCode><![CDATA[getBestIteration() > 0]]></VisibleCode>
					<EmbeddedIcon>false</EmbeddedIcon>
					<Z>0</Z>
					<Rotation>0.0</Rotation>
					<Color>-12042869</Color>
					<Text><![CDATA[?]]></Text>
					<TextCode><![CDATA[format( 创新系数G2 )]]></TextCode>
					<Font>
						<Name>SansSerif</Name>
						<Size>12</Size>
						<Style>0</Style>
					</Font>
					<Alignment>RIGHT</Alignment>
				</Text>
				<Text>
					<Id>1703250016136</Id>
					<Name><![CDATA[text30]]></Name>
					<X>50</X><Y>390</Y>
					<Label><X>10</X><Y>0</Y></Label>
					<PublicFlag>true</PublicFlag>
					<PresentationFlag>true</PresentationFlag>
					<ShowLabel>false</ShowLabel>
					<DrawMode>SHAPE_DRAW_2D3D</DrawMode>
					<EmbeddedIcon>false</EmbeddedIcon>
					<Z>0</Z>
					<Rotation>0.0</Rotation>
					<Color>-12171190</Color>
					<Text><![CDATA[上市时间]]></Text>
					<Font>
						<Name>SansSerif</Name>
						<Size>12</Size>
						<Style>0</Style>
					</Font>
					<Alignment>LEFT</Alignment>
				</Text>
				<Text>
					<Id>1703250016137</Id>
					<Name><![CDATA[text31]]></Name>
					<X>240</X><Y>390</Y>
					<Label><X>10</X><Y>0</Y></Label>
					<PublicFlag>true</PublicFlag>
					<PresentationFlag>true</PresentationFlag>
					<ShowLabel>false</ShowLabel>
					<DrawMode>SHAPE_DRAW_2D3D</DrawMode>
					<VisibleCode><![CDATA[getCurrentIteration() > 0]]></VisibleCode>
					<EmbeddedIcon>false</EmbeddedIcon>
					<Z>0</Z>
					<Rotation>0.0</Rotation>
					<Color>-12042869</Color>
					<Text><![CDATA[?]]></Text>
					<TextCode><![CDATA[format( 上市时间 )]]></TextCode>
					<Font>
						<Name>SansSerif</Name>
						<Size>12</Size>
						<Style>0</Style>
					</Font>
					<Alignment>RIGHT</Alignment>
				</Text>
				<Text>
					<Id>1703250016138</Id>
					<Name><![CDATA[text32]]></Name>
					<X>330</X><Y>390</Y>
					<Label><X>10</X><Y>0</Y></Label>
					<PublicFlag>true</PublicFlag>
					<PresentationFlag>true</PresentationFlag>
					<ShowLabel>false</ShowLabel>
					<DrawMode>SHAPE_DRAW_2D3D</DrawMode>
					<VisibleCode><![CDATA[getBestIteration() > 0]]></VisibleCode>
					<EmbeddedIcon>false</EmbeddedIcon>
					<Z>0</Z>
					<Rotation>0.0</Rotation>
					<Color>-12042869</Color>
					<Text><![CDATA[?]]></Text>
					<TextCode><![CDATA[format( 上市时间 )]]></TextCode>
					<Font>
						<Name>SansSerif</Name>
						<Size>12</Size>
						<Style>0</Style>
					</Font>
					<Alignment>RIGHT</Alignment>
				</Text>
				<Rectangle>
					<Id>1703250016139</Id>
					<Name><![CDATA[rectangle4]]></Name>
					<X>40</X><Y>410</Y>
					<Label><X>10</X><Y>0</Y></Label>
					<PublicFlag>true</PublicFlag>
					<PresentationFlag>true</PresentationFlag>
					<ShowLabel>false</ShowLabel>
					<DrawMode>SHAPE_DRAW_2D3D</DrawMode>
					<EmbeddedIcon>false</EmbeddedIcon>
					<Z>0</Z>
					<ZHeight>10</ZHeight>
					<LineWidth>1</LineWidth>
					<LineColor/>
					<LineMaterial>null</LineMaterial>
					<LineStyle>SOLID</LineStyle>
					<Width>310</Width>
					<Height>30</Height>
					<Rotation>0.0</Rotation>
					<FillColor>-657931</FillColor>
					<FillMaterial>null</FillMaterial>
				</Rectangle>
				<Text>
					<Id>1703250016140</Id>
					<Name><![CDATA[text33]]></Name>
					<X>50</X><Y>420</Y>
					<Label><X>10</X><Y>0</Y></Label>
					<PublicFlag>true</PublicFlag>
					<PresentationFlag>true</PresentationFlag>
					<ShowLabel>false</ShowLabel>
					<DrawMode>SHAPE_DRAW_2D3D</DrawMode>
					<EmbeddedIcon>false</EmbeddedIcon>
					<Z>0</Z>
					<Rotation>0.0</Rotation>
					<Color>-12171190</Color>
					<Text><![CDATA[总时间1]]></Text>
					<Font>
						<Name>SansSerif</Name>
						<Size>12</Size>
						<Style>0</Style>
					</Font>
					<Alignment>LEFT</Alignment>
				</Text>
				<Text>
					<Id>1703250016141</Id>
					<Name><![CDATA[text34]]></Name>
					<X>240</X><Y>420</Y>
					<Label><X>10</X><Y>0</Y></Label>
					<PublicFlag>true</PublicFlag>
					<PresentationFlag>true</PresentationFlag>
					<ShowLabel>false</ShowLabel>
					<DrawMode>SHAPE_DRAW_2D3D</DrawMode>
					<VisibleCode><![CDATA[getCurrentIteration() > 0]]></VisibleCode>
					<EmbeddedIcon>false</EmbeddedIcon>
					<Z>0</Z>
					<Rotation>0.0</Rotation>
					<Color>-12042869</Color>
					<Text><![CDATA[?]]></Text>
					<TextCode><![CDATA[format( 总时间1 )]]></TextCode>
					<Font>
						<Name>SansSerif</Name>
						<Size>12</Size>
						<Style>0</Style>
					</Font>
					<Alignment>RIGHT</Alignment>
				</Text>
				<Text>
					<Id>1703250016142</Id>
					<Name><![CDATA[text35]]></Name>
					<X>330</X><Y>420</Y>
					<Label><X>10</X><Y>0</Y></Label>
					<PublicFlag>true</PublicFlag>
					<PresentationFlag>true</PresentationFlag>
					<ShowLabel>false</ShowLabel>
					<DrawMode>SHAPE_DRAW_2D3D</DrawMode>
					<VisibleCode><![CDATA[getBestIteration() > 0]]></VisibleCode>
					<EmbeddedIcon>false</EmbeddedIcon>
					<Z>0</Z>
					<Rotation>0.0</Rotation>
					<Color>-12042869</Color>
					<Text><![CDATA[?]]></Text>
					<TextCode><![CDATA[format( 总时间1 )]]></TextCode>
					<Font>
						<Name>SansSerif</Name>
						<Size>12</Size>
						<Style>0</Style>
					</Font>
					<Alignment>RIGHT</Alignment>
				</Text>
				<Text>
					<Id>1703250016143</Id>
					<Name><![CDATA[text36]]></Name>
					<X>50</X><Y>450</Y>
					<Label><X>10</X><Y>0</Y></Label>
					<PublicFlag>true</PublicFlag>
					<PresentationFlag>true</PresentationFlag>
					<ShowLabel>false</ShowLabel>
					<DrawMode>SHAPE_DRAW_2D3D</DrawMode>
					<EmbeddedIcon>false</EmbeddedIcon>
					<Z>0</Z>
					<Rotation>0.0</Rotation>
					<Color>-12171190</Color>
					<Text><![CDATA[总时间2]]></Text>
					<Font>
						<Name>SansSerif</Name>
						<Size>12</Size>
						<Style>0</Style>
					</Font>
					<Alignment>LEFT</Alignment>
				</Text>
				<Text>
					<Id>1703250016144</Id>
					<Name><![CDATA[text37]]></Name>
					<X>240</X><Y>450</Y>
					<Label><X>10</X><Y>0</Y></Label>
					<PublicFlag>true</PublicFlag>
					<PresentationFlag>true</PresentationFlag>
					<ShowLabel>false</ShowLabel>
					<DrawMode>SHAPE_DRAW_2D3D</DrawMode>
					<VisibleCode><![CDATA[getCurrentIteration() > 0]]></VisibleCode>
					<EmbeddedIcon>false</EmbeddedIcon>
					<Z>0</Z>
					<Rotation>0.0</Rotation>
					<Color>-12042869</Color>
					<Text><![CDATA[?]]></Text>
					<TextCode><![CDATA[format( 总时间2 )]]></TextCode>
					<Font>
						<Name>SansSerif</Name>
						<Size>12</Size>
						<Style>0</Style>
					</Font>
					<Alignment>RIGHT</Alignment>
				</Text>
				<Text>
					<Id>1703250016145</Id>
					<Name><![CDATA[text38]]></Name>
					<X>330</X><Y>450</Y>
					<Label><X>10</X><Y>0</Y></Label>
					<PublicFlag>true</PublicFlag>
					<PresentationFlag>true</PresentationFlag>
					<ShowLabel>false</ShowLabel>
					<DrawMode>SHAPE_DRAW_2D3D</DrawMode>
					<VisibleCode><![CDATA[getBestIteration() > 0]]></VisibleCode>
					<EmbeddedIcon>false</EmbeddedIcon>
					<Z>0</Z>
					<Rotation>0.0</Rotation>
					<Color>-12042869</Color>
					<Text><![CDATA[?]]></Text>
					<TextCode><![CDATA[format( 总时间2 )]]></TextCode>
					<Font>
						<Name>SansSerif</Name>
						<Size>12</Size>
						<Style>0</Style>
					</Font>
					<Alignment>RIGHT</Alignment>
				</Text>
				<Rectangle>
					<Id>1703250016146</Id>
					<Name><![CDATA[rectangle5]]></Name>
					<X>40</X><Y>470</Y>
					<Label><X>10</X><Y>0</Y></Label>
					<PublicFlag>true</PublicFlag>
					<PresentationFlag>true</PresentationFlag>
					<ShowLabel>false</ShowLabel>
					<DrawMode>SHAPE_DRAW_2D3D</DrawMode>
					<EmbeddedIcon>false</EmbeddedIcon>
					<Z>0</Z>
					<ZHeight>10</ZHeight>
					<LineWidth>1</LineWidth>
					<LineColor/>
					<LineMaterial>null</LineMaterial>
					<LineStyle>SOLID</LineStyle>
					<Width>310</Width>
					<Height>30</Height>
					<Rotation>0.0</Rotation>
					<FillColor>-657931</FillColor>
					<FillMaterial>null</FillMaterial>
				</Rectangle>
				<Text>
					<Id>1703250016147</Id>
					<Name><![CDATA[text39]]></Name>
					<X>50</X><Y>480</Y>
					<Label><X>10</X><Y>0</Y></Label>
					<PublicFlag>true</PublicFlag>
					<PresentationFlag>true</PresentationFlag>
					<ShowLabel>false</ShowLabel>
					<DrawMode>SHAPE_DRAW_2D3D</DrawMode>
					<EmbeddedIcon>false</EmbeddedIcon>
					<Z>0</Z>
					<Rotation>0.0</Rotation>
					<Color>-12171190</Color>
					<Text><![CDATA[调节系数]]></Text>
					<Font>
						<Name>SansSerif</Name>
						<Size>12</Size>
						<Style>0</Style>
					</Font>
					<Alignment>LEFT</Alignment>
				</Text>
				<Text>
					<Id>1703250016148</Id>
					<Name><![CDATA[text40]]></Name>
					<X>240</X><Y>480</Y>
					<Label><X>10</X><Y>0</Y></Label>
					<PublicFlag>true</PublicFlag>
					<PresentationFlag>true</PresentationFlag>
					<ShowLabel>false</ShowLabel>
					<DrawMode>SHAPE_DRAW_2D3D</DrawMode>
					<VisibleCode><![CDATA[getCurrentIteration() > 0]]></VisibleCode>
					<EmbeddedIcon>false</EmbeddedIcon>
					<Z>0</Z>
					<Rotation>0.0</Rotation>
					<Color>-12042869</Color>
					<Text><![CDATA[?]]></Text>
					<TextCode><![CDATA[format( 调节系数 )]]></TextCode>
					<Font>
						<Name>SansSerif</Name>
						<Size>12</Size>
						<Style>0</Style>
					</Font>
					<Alignment>RIGHT</Alignment>
				</Text>
				<Text>
					<Id>1703250016149</Id>
					<Name><![CDATA[text41]]></Name>
					<X>330</X><Y>480</Y>
					<Label><X>10</X><Y>0</Y></Label>
					<PublicFlag>true</PublicFlag>
					<PresentationFlag>true</PresentationFlag>
					<ShowLabel>false</ShowLabel>
					<DrawMode>SHAPE_DRAW_2D3D</DrawMode>
					<VisibleCode><![CDATA[getBestIteration() > 0]]></VisibleCode>
					<EmbeddedIcon>false</EmbeddedIcon>
					<Z>0</Z>
					<Rotation>0.0</Rotation>
					<Color>-12042869</Color>
					<Text><![CDATA[?]]></Text>
					<TextCode><![CDATA[format( 调节系数 )]]></TextCode>
					<Font>
						<Name>SansSerif</Name>
						<Size>12</Size>
						<Style>0</Style>
					</Font>
					<Alignment>RIGHT</Alignment>
				</Text>
				<Text>
					<Id>1703250016150</Id>
					<Name><![CDATA[text42]]></Name>
					<X>50</X><Y>510</Y>
					<Label><X>10</X><Y>0</Y></Label>
					<PublicFlag>true</PublicFlag>
					<PresentationFlag>true</PresentationFlag>
					<ShowLabel>false</ShowLabel>
					<DrawMode>SHAPE_DRAW_2D3D</DrawMode>
					<EmbeddedIcon>false</EmbeddedIcon>
					<Z>0</Z>
					<Rotation>0.0</Rotation>
					<Color>-12490271</Color>
					<Text><![CDATA[价格G1]]></Text>
					<Font>
						<Name>SansSerif</Name>
						<Size>12</Size>
						<Style>1</Style>
					</Font>
					<Alignment>LEFT</Alignment>
				</Text>
				<Text>
					<Id>1703250016151</Id>
					<Name><![CDATA[text43]]></Name>
					<X>240</X><Y>510</Y>
					<Label><X>10</X><Y>0</Y></Label>
					<PublicFlag>true</PublicFlag>
					<PresentationFlag>true</PresentationFlag>
					<ShowLabel>false</ShowLabel>
					<DrawMode>SHAPE_DRAW_2D3D</DrawMode>
					<VisibleCode><![CDATA[getCurrentIteration() > 0]]></VisibleCode>
					<EmbeddedIcon>false</EmbeddedIcon>
					<Z>0</Z>
					<Rotation>0.0</Rotation>
					<Color>-12042869</Color>
					<Text><![CDATA[?]]></Text>
					<TextCode><![CDATA[format( getCurrentParamValue( _oqvar_价格G1 ) )]]></TextCode>
					<Font>
						<Name>SansSerif</Name>
						<Size>12</Size>
						<Style>1</Style>
					</Font>
					<Alignment>RIGHT</Alignment>
				</Text>
				<Text>
					<Id>1703250016152</Id>
					<Name><![CDATA[text44]]></Name>
					<X>330</X><Y>510</Y>
					<Label><X>10</X><Y>0</Y></Label>
					<PublicFlag>true</PublicFlag>
					<PresentationFlag>true</PresentationFlag>
					<ShowLabel>false</ShowLabel>
					<DrawMode>SHAPE_DRAW_2D3D</DrawMode>
					<VisibleCode><![CDATA[getBestIteration() > 0]]></VisibleCode>
					<EmbeddedIcon>false</EmbeddedIcon>
					<Z>0</Z>
					<Rotation>0.0</Rotation>
					<Color>-12490271</Color>
					<Text><![CDATA[?]]></Text>
					<TextCode><![CDATA[format( getBestParamValue( _oqvar_价格G1 ) )]]></TextCode>
					<Font>
						<Name>SansSerif</Name>
						<Size>12</Size>
						<Style>1</Style>
					</Font>
					<Alignment>RIGHT</Alignment>
				</Text>
				<Rectangle>
					<Id>1703250016153</Id>
					<Name><![CDATA[rectangle6]]></Name>
					<X>40</X><Y>530</Y>
					<Label><X>10</X><Y>0</Y></Label>
					<PublicFlag>true</PublicFlag>
					<PresentationFlag>true</PresentationFlag>
					<ShowLabel>false</ShowLabel>
					<DrawMode>SHAPE_DRAW_2D3D</DrawMode>
					<EmbeddedIcon>false</EmbeddedIcon>
					<Z>0</Z>
					<ZHeight>10</ZHeight>
					<LineWidth>1</LineWidth>
					<LineColor/>
					<LineMaterial>null</LineMaterial>
					<LineStyle>SOLID</LineStyle>
					<Width>310</Width>
					<Height>30</Height>
					<Rotation>0.0</Rotation>
					<FillColor>-657931</FillColor>
					<FillMaterial>null</FillMaterial>
				</Rectangle>
				<Text>
					<Id>1703250016154</Id>
					<Name><![CDATA[text45]]></Name>
					<X>50</X><Y>540</Y>
					<Label><X>10</X><Y>0</Y></Label>
					<PublicFlag>true</PublicFlag>
					<PresentationFlag>true</PresentationFlag>
					<ShowLabel>false</ShowLabel>
					<DrawMode>SHAPE_DRAW_2D3D</DrawMode>
					<EmbeddedIcon>false</EmbeddedIcon>
					<Z>0</Z>
					<Rotation>0.0</Rotation>
					<Color>-12490271</Color>
					<Text><![CDATA[价格G2]]></Text>
					<Font>
						<Name>SansSerif</Name>
						<Size>12</Size>
						<Style>1</Style>
					</Font>
					<Alignment>LEFT</Alignment>
				</Text>
				<Text>
					<Id>1703250016155</Id>
					<Name><![CDATA[text46]]></Name>
					<X>240</X><Y>540</Y>
					<Label><X>10</X><Y>0</Y></Label>
					<PublicFlag>true</PublicFlag>
					<PresentationFlag>true</PresentationFlag>
					<ShowLabel>false</ShowLabel>
					<DrawMode>SHAPE_DRAW_2D3D</DrawMode>
					<VisibleCode><![CDATA[getCurrentIteration() > 0]]></VisibleCode>
					<EmbeddedIcon>false</EmbeddedIcon>
					<Z>0</Z>
					<Rotation>0.0</Rotation>
					<Color>-12042869</Color>
					<Text><![CDATA[?]]></Text>
					<TextCode><![CDATA[format( getCurrentParamValue( _oqvar_价格G2 ) )]]></TextCode>
					<Font>
						<Name>SansSerif</Name>
						<Size>12</Size>
						<Style>1</Style>
					</Font>
					<Alignment>RIGHT</Alignment>
				</Text>
				<Text>
					<Id>1703250016156</Id>
					<Name><![CDATA[text47]]></Name>
					<X>330</X><Y>540</Y>
					<Label><X>10</X><Y>0</Y></Label>
					<PublicFlag>true</PublicFlag>
					<PresentationFlag>true</PresentationFlag>
					<ShowLabel>false</ShowLabel>
					<DrawMode>SHAPE_DRAW_2D3D</DrawMode>
					<VisibleCode><![CDATA[getBestIteration() > 0]]></VisibleCode>
					<EmbeddedIcon>false</EmbeddedIcon>
					<Z>0</Z>
					<Rotation>0.0</Rotation>
					<Color>-12490271</Color>
					<Text><![CDATA[?]]></Text>
					<TextCode><![CDATA[format( getBestParamValue( _oqvar_价格G2 ) )]]></TextCode>
					<Font>
						<Name>SansSerif</Name>
						<Size>12</Size>
						<Style>1</Style>
					</Font>
					<Alignment>RIGHT</Alignment>
				</Text>
				<Text>
					<Id>1703250016157</Id>
					<Name><![CDATA[text48]]></Name>
					<X>50</X><Y>570</Y>
					<Label><X>10</X><Y>0</Y></Label>
					<PublicFlag>true</PublicFlag>
					<PresentationFlag>true</PresentationFlag>
					<ShowLabel>false</ShowLabel>
					<DrawMode>SHAPE_DRAW_2D3D</DrawMode>
					<EmbeddedIcon>false</EmbeddedIcon>
					<Z>0</Z>
					<Rotation>0.0</Rotation>
					<Color>-12171190</Color>
					<Text><![CDATA[贴现因子]]></Text>
					<Font>
						<Name>SansSerif</Name>
						<Size>12</Size>
						<Style>0</Style>
					</Font>
					<Alignment>LEFT</Alignment>
				</Text>
				<Text>
					<Id>1703250016158</Id>
					<Name><![CDATA[text49]]></Name>
					<X>240</X><Y>570</Y>
					<Label><X>10</X><Y>0</Y></Label>
					<PublicFlag>true</PublicFlag>
					<PresentationFlag>true</PresentationFlag>
					<ShowLabel>false</ShowLabel>
					<DrawMode>SHAPE_DRAW_2D3D</DrawMode>
					<VisibleCode><![CDATA[getCurrentIteration() > 0]]></VisibleCode>
					<EmbeddedIcon>false</EmbeddedIcon>
					<Z>0</Z>
					<Rotation>0.0</Rotation>
					<Color>-12042869</Color>
					<Text><![CDATA[?]]></Text>
					<TextCode><![CDATA[format( 贴现因子 )]]></TextCode>
					<Font>
						<Name>SansSerif</Name>
						<Size>12</Size>
						<Style>0</Style>
					</Font>
					<Alignment>RIGHT</Alignment>
				</Text>
				<Text>
					<Id>1703250016159</Id>
					<Name><![CDATA[text50]]></Name>
					<X>330</X><Y>570</Y>
					<Label><X>10</X><Y>0</Y></Label>
					<PublicFlag>true</PublicFlag>
					<PresentationFlag>true</PresentationFlag>
					<ShowLabel>false</ShowLabel>
					<DrawMode>SHAPE_DRAW_2D3D</DrawMode>
					<VisibleCode><![CDATA[getBestIteration() > 0]]></VisibleCode>
					<EmbeddedIcon>false</EmbeddedIcon>
					<Z>0</Z>
					<Rotation>0.0</Rotation>
					<Color>-12042869</Color>
					<Text><![CDATA[?]]></Text>
					<TextCode><![CDATA[format( 贴现因子 )]]></TextCode>
					<Font>
						<Name>SansSerif</Name>
						<Size>12</Size>
						<Style>0</Style>
					</Font>
					<Alignment>RIGHT</Alignment>
				</Text>
				<Rectangle>
					<Id>1703250016160</Id>
					<Name><![CDATA[rectangle7]]></Name>
					<X>40</X><Y>590</Y>
					<Label><X>10</X><Y>0</Y></Label>
					<PublicFlag>true</PublicFlag>
					<PresentationFlag>true</PresentationFlag>
					<ShowLabel>false</ShowLabel>
					<DrawMode>SHAPE_DRAW_2D3D</DrawMode>
					<EmbeddedIcon>false</EmbeddedIcon>
					<Z>0</Z>
					<ZHeight>10</ZHeight>
					<LineWidth>1</LineWidth>
					<LineColor/>
					<LineMaterial>null</LineMaterial>
					<LineStyle>SOLID</LineStyle>
					<Width>310</Width>
					<Height>30</Height>
					<Rotation>0.0</Rotation>
					<FillColor>-657931</FillColor>
					<FillMaterial>null</FillMaterial>
				</Rectangle>
				<Text>
					<Id>1703250016161</Id>
					<Name><![CDATA[text51]]></Name>
					<X>50</X><Y>600</Y>
					<Label><X>10</X><Y>0</Y></Label>
					<PublicFlag>true</PublicFlag>
					<PresentationFlag>true</PresentationFlag>
					<ShowLabel>false</ShowLabel>
					<DrawMode>SHAPE_DRAW_2D3D</DrawMode>
					<EmbeddedIcon>false</EmbeddedIcon>
					<Z>0</Z>
					<Rotation>0.0</Rotation>
					<Color>-12171190</Color>
					<Text><![CDATA[折扣系数]]></Text>
					<Font>
						<Name>SansSerif</Name>
						<Size>12</Size>
						<Style>0</Style>
					</Font>
					<Alignment>LEFT</Alignment>
				</Text>
				<Text>
					<Id>1703250016162</Id>
					<Name><![CDATA[text52]]></Name>
					<X>240</X><Y>600</Y>
					<Label><X>10</X><Y>0</Y></Label>
					<PublicFlag>true</PublicFlag>
					<PresentationFlag>true</PresentationFlag>
					<ShowLabel>false</ShowLabel>
					<DrawMode>SHAPE_DRAW_2D3D</DrawMode>
					<VisibleCode><![CDATA[getCurrentIteration() > 0]]></VisibleCode>
					<EmbeddedIcon>false</EmbeddedIcon>
					<Z>0</Z>
					<Rotation>0.0</Rotation>
					<Color>-12042869</Color>
					<Text><![CDATA[?]]></Text>
					<TextCode><![CDATA[format( 折扣系数 )]]></TextCode>
					<Font>
						<Name>SansSerif</Name>
						<Size>12</Size>
						<Style>0</Style>
					</Font>
					<Alignment>RIGHT</Alignment>
				</Text>
				<Text>
					<Id>1703250016163</Id>
					<Name><![CDATA[text53]]></Name>
					<X>330</X><Y>600</Y>
					<Label><X>10</X><Y>0</Y></Label>
					<PublicFlag>true</PublicFlag>
					<PresentationFlag>true</PresentationFlag>
					<ShowLabel>false</ShowLabel>
					<DrawMode>SHAPE_DRAW_2D3D</DrawMode>
					<VisibleCode><![CDATA[getBestIteration() > 0]]></VisibleCode>
					<EmbeddedIcon>false</EmbeddedIcon>
					<Z>0</Z>
					<Rotation>0.0</Rotation>
					<Color>-12042869</Color>
					<Text><![CDATA[?]]></Text>
					<TextCode><![CDATA[format( 折扣系数 )]]></TextCode>
					<Font>
						<Name>SansSerif</Name>
						<Size>12</Size>
						<Style>0</Style>
					</Font>
					<Alignment>RIGHT</Alignment>
				</Text>
				<Text>
					<Id>1703250016164</Id>
					<Name><![CDATA[text54]]></Name>
					<X>50</X><Y>630</Y>
					<Label><X>10</X><Y>0</Y></Label>
					<PublicFlag>true</PublicFlag>
					<PresentationFlag>true</PresentationFlag>
					<ShowLabel>false</ShowLabel>
					<DrawMode>SHAPE_DRAW_2D3D</DrawMode>
					<EmbeddedIcon>false</EmbeddedIcon>
					<Z>0</Z>
					<Rotation>0.0</Rotation>
					<Color>-12490271</Color>
					<Text><![CDATA[质量水平G1]]></Text>
					<Font>
						<Name>SansSerif</Name>
						<Size>12</Size>
						<Style>1</Style>
					</Font>
					<Alignment>LEFT</Alignment>
				</Text>
				<Text>
					<Id>1703250016165</Id>
					<Name><![CDATA[text55]]></Name>
					<X>240</X><Y>630</Y>
					<Label><X>10</X><Y>0</Y></Label>
					<PublicFlag>true</PublicFlag>
					<PresentationFlag>true</PresentationFlag>
					<ShowLabel>false</ShowLabel>
					<DrawMode>SHAPE_DRAW_2D3D</DrawMode>
					<VisibleCode><![CDATA[getCurrentIteration() > 0]]></VisibleCode>
					<EmbeddedIcon>false</EmbeddedIcon>
					<Z>0</Z>
					<Rotation>0.0</Rotation>
					<Color>-12042869</Color>
					<Text><![CDATA[?]]></Text>
					<TextCode><![CDATA[format( getCurrentParamValue( _oqvar_质量水平G1 ) )]]></TextCode>
					<Font>
						<Name>SansSerif</Name>
						<Size>12</Size>
						<Style>1</Style>
					</Font>
					<Alignment>RIGHT</Alignment>
				</Text>
				<Text>
					<Id>1703250016166</Id>
					<Name><![CDATA[text56]]></Name>
					<X>330</X><Y>630</Y>
					<Label><X>10</X><Y>0</Y></Label>
					<PublicFlag>true</PublicFlag>
					<PresentationFlag>true</PresentationFlag>
					<ShowLabel>false</ShowLabel>
					<DrawMode>SHAPE_DRAW_2D3D</DrawMode>
					<VisibleCode><![CDATA[getBestIteration() > 0]]></VisibleCode>
					<EmbeddedIcon>false</EmbeddedIcon>
					<Z>0</Z>
					<Rotation>0.0</Rotation>
					<Color>-12490271</Color>
					<Text><![CDATA[?]]></Text>
					<TextCode><![CDATA[format( getBestParamValue( _oqvar_质量水平G1 ) )]]></TextCode>
					<Font>
						<Name>SansSerif</Name>
						<Size>12</Size>
						<Style>1</Style>
					</Font>
					<Alignment>RIGHT</Alignment>
				</Text>
				<Rectangle>
					<Id>1703250016167</Id>
					<Name><![CDATA[rectangle8]]></Name>
					<X>40</X><Y>650</Y>
					<Label><X>10</X><Y>0</Y></Label>
					<PublicFlag>true</PublicFlag>
					<PresentationFlag>true</PresentationFlag>
					<ShowLabel>false</ShowLabel>
					<DrawMode>SHAPE_DRAW_2D3D</DrawMode>
					<EmbeddedIcon>false</EmbeddedIcon>
					<Z>0</Z>
					<ZHeight>10</ZHeight>
					<LineWidth>1</LineWidth>
					<LineColor/>
					<LineMaterial>null</LineMaterial>
					<LineStyle>SOLID</LineStyle>
					<Width>310</Width>
					<Height>30</Height>
					<Rotation>0.0</Rotation>
					<FillColor>-657931</FillColor>
					<FillMaterial>null</FillMaterial>
				</Rectangle>
				<Text>
					<Id>1703250016168</Id>
					<Name><![CDATA[text57]]></Name>
					<X>50</X><Y>660</Y>
					<Label><X>10</X><Y>0</Y></Label>
					<PublicFlag>true</PublicFlag>
					<PresentationFlag>true</PresentationFlag>
					<ShowLabel>false</ShowLabel>
					<DrawMode>SHAPE_DRAW_2D3D</DrawMode>
					<EmbeddedIcon>false</EmbeddedIcon>
					<Z>0</Z>
					<Rotation>0.0</Rotation>
					<Color>-12490271</Color>
					<Text><![CDATA[质量水平G2]]></Text>
					<Font>
						<Name>SansSerif</Name>
						<Size>12</Size>
						<Style>1</Style>
					</Font>
					<Alignment>LEFT</Alignment>
				</Text>
				<Text>
					<Id>1703250016169</Id>
					<Name><![CDATA[text58]]></Name>
					<X>240</X><Y>660</Y>
					<Label><X>10</X><Y>0</Y></Label>
					<PublicFlag>true</PublicFlag>
					<PresentationFlag>true</PresentationFlag>
					<ShowLabel>false</ShowLabel>
					<DrawMode>SHAPE_DRAW_2D3D</DrawMode>
					<VisibleCode><![CDATA[getCurrentIteration() > 0]]></VisibleCode>
					<EmbeddedIcon>false</EmbeddedIcon>
					<Z>0</Z>
					<Rotation>0.0</Rotation>
					<Color>-12042869</Color>
					<Text><![CDATA[?]]></Text>
					<TextCode><![CDATA[format( getCurrentParamValue( _oqvar_质量水平G2 ) )]]></TextCode>
					<Font>
						<Name>SansSerif</Name>
						<Size>12</Size>
						<Style>1</Style>
					</Font>
					<Alignment>RIGHT</Alignment>
				</Text>
				<Text>
					<Id>1703250016170</Id>
					<Name><![CDATA[text59]]></Name>
					<X>330</X><Y>660</Y>
					<Label><X>10</X><Y>0</Y></Label>
					<PublicFlag>true</PublicFlag>
					<PresentationFlag>true</PresentationFlag>
					<ShowLabel>false</ShowLabel>
					<DrawMode>SHAPE_DRAW_2D3D</DrawMode>
					<VisibleCode><![CDATA[getBestIteration() > 0]]></VisibleCode>
					<EmbeddedIcon>false</EmbeddedIcon>
					<Z>0</Z>
					<Rotation>0.0</Rotation>
					<Color>-12490271</Color>
					<Text><![CDATA[?]]></Text>
					<TextCode><![CDATA[format( getBestParamValue( _oqvar_质量水平G2 ) )]]></TextCode>
					<Font>
						<Name>SansSerif</Name>
						<Size>12</Size>
						<Style>1</Style>
					</Font>
					<Alignment>RIGHT</Alignment>
				</Text>
				<Text>
					<Id>1703250016171</Id>
					<Name><![CDATA[text60]]></Name>
					<X>50</X><Y>690</Y>
					<Label><X>10</X><Y>0</Y></Label>
					<PublicFlag>true</PublicFlag>
					<PresentationFlag>true</PresentationFlag>
					<ShowLabel>false</ShowLabel>
					<DrawMode>SHAPE_DRAW_2D3D</DrawMode>
					<EmbeddedIcon>false</EmbeddedIcon>
					<Z>0</Z>
					<Rotation>0.0</Rotation>
					<Color>-12171190</Color>
					<Text><![CDATA[订货提前期]]></Text>
					<Font>
						<Name>SansSerif</Name>
						<Size>12</Size>
						<Style>0</Style>
					</Font>
					<Alignment>LEFT</Alignment>
				</Text>
				<Text>
					<Id>1703250016172</Id>
					<Name><![CDATA[text61]]></Name>
					<X>240</X><Y>690</Y>
					<Label><X>10</X><Y>0</Y></Label>
					<PublicFlag>true</PublicFlag>
					<PresentationFlag>true</PresentationFlag>
					<ShowLabel>false</ShowLabel>
					<DrawMode>SHAPE_DRAW_2D3D</DrawMode>
					<VisibleCode><![CDATA[getCurrentIteration() > 0]]></VisibleCode>
					<EmbeddedIcon>false</EmbeddedIcon>
					<Z>0</Z>
					<Rotation>0.0</Rotation>
					<Color>-12042869</Color>
					<Text><![CDATA[?]]></Text>
					<TextCode><![CDATA[format( 订货提前期 )]]></TextCode>
					<Font>
						<Name>SansSerif</Name>
						<Size>12</Size>
						<Style>0</Style>
					</Font>
					<Alignment>RIGHT</Alignment>
				</Text>
				<Text>
					<Id>1703250016173</Id>
					<Name><![CDATA[text62]]></Name>
					<X>330</X><Y>690</Y>
					<Label><X>10</X><Y>0</Y></Label>
					<PublicFlag>true</PublicFlag>
					<PresentationFlag>true</PresentationFlag>
					<ShowLabel>false</ShowLabel>
					<DrawMode>SHAPE_DRAW_2D3D</DrawMode>
					<VisibleCode><![CDATA[getBestIteration() > 0]]></VisibleCode>
					<EmbeddedIcon>false</EmbeddedIcon>
					<Z>0</Z>
					<Rotation>0.0</Rotation>
					<Color>-12042869</Color>
					<Text><![CDATA[?]]></Text>
					<TextCode><![CDATA[format( 订货提前期 )]]></TextCode>
					<Font>
						<Name>SansSerif</Name>
						<Size>12</Size>
						<Style>0</Style>
					</Font>
					<Alignment>RIGHT</Alignment>
				</Text>
				<Rectangle>
					<Id>1703250016174</Id>
					<Name><![CDATA[rectangle9]]></Name>
					<X>40</X><Y>710</Y>
					<Label><X>10</X><Y>0</Y></Label>
					<PublicFlag>true</PublicFlag>
					<PresentationFlag>true</PresentationFlag>
					<ShowLabel>false</ShowLabel>
					<DrawMode>SHAPE_DRAW_2D3D</DrawMode>
					<EmbeddedIcon>false</EmbeddedIcon>
					<Z>0</Z>
					<ZHeight>10</ZHeight>
					<LineWidth>1</LineWidth>
					<LineColor/>
					<LineMaterial>null</LineMaterial>
					<LineStyle>SOLID</LineStyle>
					<Width>310</Width>
					<Height>30</Height>
					<Rotation>0.0</Rotation>
					<FillColor>-657931</FillColor>
					<FillMaterial>null</FillMaterial>
				</Rectangle>
				<Text>
					<Id>1703250016175</Id>
					<Name><![CDATA[text63]]></Name>
					<X>50</X><Y>720</Y>
					<Label><X>10</X><Y>0</Y></Label>
					<PublicFlag>true</PublicFlag>
					<PresentationFlag>true</PresentationFlag>
					<ShowLabel>false</ShowLabel>
					<DrawMode>SHAPE_DRAW_2D3D</DrawMode>
					<EmbeddedIcon>false</EmbeddedIcon>
					<Z>0</Z>
					<Rotation>0.0</Rotation>
					<Color>-12171190</Color>
					<Text><![CDATA[订货周期]]></Text>
					<Font>
						<Name>SansSerif</Name>
						<Size>12</Size>
						<Style>0</Style>
					</Font>
					<Alignment>LEFT</Alignment>
				</Text>
				<Text>
					<Id>1703250016176</Id>
					<Name><![CDATA[text64]]></Name>
					<X>240</X><Y>720</Y>
					<Label><X>10</X><Y>0</Y></Label>
					<PublicFlag>true</PublicFlag>
					<PresentationFlag>true</PresentationFlag>
					<ShowLabel>false</ShowLabel>
					<DrawMode>SHAPE_DRAW_2D3D</DrawMode>
					<VisibleCode><![CDATA[getCurrentIteration() > 0]]></VisibleCode>
					<EmbeddedIcon>false</EmbeddedIcon>
					<Z>0</Z>
					<Rotation>0.0</Rotation>
					<Color>-12042869</Color>
					<Text><![CDATA[?]]></Text>
					<TextCode><![CDATA[format( 订货周期 )]]></TextCode>
					<Font>
						<Name>SansSerif</Name>
						<Size>12</Size>
						<Style>0</Style>
					</Font>
					<Alignment>RIGHT</Alignment>
				</Text>
				<Text>
					<Id>1703250016177</Id>
					<Name><![CDATA[text65]]></Name>
					<X>330</X><Y>720</Y>
					<Label><X>10</X><Y>0</Y></Label>
					<PublicFlag>true</PublicFlag>
					<PresentationFlag>true</PresentationFlag>
					<ShowLabel>false</ShowLabel>
					<DrawMode>SHAPE_DRAW_2D3D</DrawMode>
					<VisibleCode><![CDATA[getBestIteration() > 0]]></VisibleCode>
					<EmbeddedIcon>false</EmbeddedIcon>
					<Z>0</Z>
					<Rotation>0.0</Rotation>
					<Color>-12042869</Color>
					<Text><![CDATA[?]]></Text>
					<TextCode><![CDATA[format( 订货周期 )]]></TextCode>
					<Font>
						<Name>SansSerif</Name>
						<Size>12</Size>
						<Style>0</Style>
					</Font>
					<Alignment>RIGHT</Alignment>
				</Text>
				<Text>
					<Id>1703250016178</Id>
					<Name><![CDATA[text66]]></Name>
					<X>50</X><Y>750</Y>
					<Label><X>10</X><Y>0</Y></Label>
					<PublicFlag>true</PublicFlag>
					<PresentationFlag>true</PresentationFlag>
					<ShowLabel>false</ShowLabel>
					<DrawMode>SHAPE_DRAW_2D3D</DrawMode>
					<EmbeddedIcon>false</EmbeddedIcon>
					<Z>0</Z>
					<Rotation>0.0</Rotation>
					<Color>-12171190</Color>
					<Text><![CDATA[最大生产能力]]></Text>
					<Font>
						<Name>SansSerif</Name>
						<Size>12</Size>
						<Style>0</Style>
					</Font>
					<Alignment>LEFT</Alignment>
				</Text>
				<Text>
					<Id>1703250016179</Id>
					<Name><![CDATA[text67]]></Name>
					<X>240</X><Y>750</Y>
					<Label><X>10</X><Y>0</Y></Label>
					<PublicFlag>true</PublicFlag>
					<PresentationFlag>true</PresentationFlag>
					<ShowLabel>false</ShowLabel>
					<DrawMode>SHAPE_DRAW_2D3D</DrawMode>
					<VisibleCode><![CDATA[getCurrentIteration() > 0]]></VisibleCode>
					<EmbeddedIcon>false</EmbeddedIcon>
					<Z>0</Z>
					<Rotation>0.0</Rotation>
					<Color>-12042869</Color>
					<Text><![CDATA[?]]></Text>
					<TextCode><![CDATA[format( 最大生产能力 )]]></TextCode>
					<Font>
						<Name>SansSerif</Name>
						<Size>12</Size>
						<Style>0</Style>
					</Font>
					<Alignment>RIGHT</Alignment>
				</Text>
				<Text>
					<Id>1703250016180</Id>
					<Name><![CDATA[text68]]></Name>
					<X>330</X><Y>750</Y>
					<Label><X>10</X><Y>0</Y></Label>
					<PublicFlag>true</PublicFlag>
					<PresentationFlag>true</PresentationFlag>
					<ShowLabel>false</ShowLabel>
					<DrawMode>SHAPE_DRAW_2D3D</DrawMode>
					<VisibleCode><![CDATA[getBestIteration() > 0]]></VisibleCode>
					<EmbeddedIcon>false</EmbeddedIcon>
					<Z>0</Z>
					<Rotation>0.0</Rotation>
					<Color>-12042869</Color>
					<Text><![CDATA[?]]></Text>
					<TextCode><![CDATA[format( 最大生产能力 )]]></TextCode>
					<Font>
						<Name>SansSerif</Name>
						<Size>12</Size>
						<Style>0</Style>
					</Font>
					<Alignment>RIGHT</Alignment>
				</Text>
				<Rectangle>
					<Id>1703250016181</Id>
					<Name><![CDATA[rectangle10]]></Name>
					<X>40</X><Y>770</Y>
					<Label><X>10</X><Y>0</Y></Label>
					<PublicFlag>true</PublicFlag>
					<PresentationFlag>true</PresentationFlag>
					<ShowLabel>false</ShowLabel>
					<DrawMode>SHAPE_DRAW_2D3D</DrawMode>
					<EmbeddedIcon>false</EmbeddedIcon>
					<Z>0</Z>
					<ZHeight>10</ZHeight>
					<LineWidth>1</LineWidth>
					<LineColor/>
					<LineMaterial>null</LineMaterial>
					<LineStyle>SOLID</LineStyle>
					<Width>310</Width>
					<Height>30</Height>
					<Rotation>0.0</Rotation>
					<FillColor>-657931</FillColor>
					<FillMaterial>null</FillMaterial>
				</Rectangle>
				<Text>
					<Id>1703250016182</Id>
					<Name><![CDATA[text69]]></Name>
					<X>50</X><Y>780</Y>
					<Label><X>10</X><Y>0</Y></Label>
					<PublicFlag>true</PublicFlag>
					<PresentationFlag>true</PresentationFlag>
					<ShowLabel>false</ShowLabel>
					<DrawMode>SHAPE_DRAW_2D3D</DrawMode>
					<EmbeddedIcon>false</EmbeddedIcon>
					<Z>0</Z>
					<Rotation>0.0</Rotation>
					<Color>-12171190</Color>
					<Text><![CDATA[损耗系数]]></Text>
					<Font>
						<Name>SansSerif</Name>
						<Size>12</Size>
						<Style>0</Style>
					</Font>
					<Alignment>LEFT</Alignment>
				</Text>
				<Text>
					<Id>1703250016183</Id>
					<Name><![CDATA[text70]]></Name>
					<X>240</X><Y>780</Y>
					<Label><X>10</X><Y>0</Y></Label>
					<PublicFlag>true</PublicFlag>
					<PresentationFlag>true</PresentationFlag>
					<ShowLabel>false</ShowLabel>
					<DrawMode>SHAPE_DRAW_2D3D</DrawMode>
					<VisibleCode><![CDATA[getCurrentIteration() > 0]]></VisibleCode>
					<EmbeddedIcon>false</EmbeddedIcon>
					<Z>0</Z>
					<Rotation>0.0</Rotation>
					<Color>-12042869</Color>
					<Text><![CDATA[?]]></Text>
					<TextCode><![CDATA[format( 损耗系数 )]]></TextCode>
					<Font>
						<Name>SansSerif</Name>
						<Size>12</Size>
						<Style>0</Style>
					</Font>
					<Alignment>RIGHT</Alignment>
				</Text>
				<Text>
					<Id>1703250016184</Id>
					<Name><![CDATA[text71]]></Name>
					<X>330</X><Y>780</Y>
					<Label><X>10</X><Y>0</Y></Label>
					<PublicFlag>true</PublicFlag>
					<PresentationFlag>true</PresentationFlag>
					<ShowLabel>false</ShowLabel>
					<DrawMode>SHAPE_DRAW_2D3D</DrawMode>
					<VisibleCode><![CDATA[getBestIteration() > 0]]></VisibleCode>
					<EmbeddedIcon>false</EmbeddedIcon>
					<Z>0</Z>
					<Rotation>0.0</Rotation>
					<Color>-12042869</Color>
					<Text><![CDATA[?]]></Text>
					<TextCode><![CDATA[format( 损耗系数 )]]></TextCode>
					<Font>
						<Name>SansSerif</Name>
						<Size>12</Size>
						<Style>0</Style>
					</Font>
					<Alignment>RIGHT</Alignment>
				</Text>
				<Text>
					<Id>1703250016185</Id>
					<Name><![CDATA[text72]]></Name>
					<X>50</X><Y>810</Y>
					<Label><X>10</X><Y>0</Y></Label>
					<PublicFlag>true</PublicFlag>
					<PresentationFlag>true</PresentationFlag>
					<ShowLabel>false</ShowLabel>
					<DrawMode>SHAPE_DRAW_2D3D</DrawMode>
					<EmbeddedIcon>false</EmbeddedIcon>
					<Z>0</Z>
					<Rotation>0.0</Rotation>
					<Color>-12171190</Color>
					<Text><![CDATA[调节系数1]]></Text>
					<Font>
						<Name>SansSerif</Name>
						<Size>12</Size>
						<Style>0</Style>
					</Font>
					<Alignment>LEFT</Alignment>
				</Text>
				<Text>
					<Id>1703250016186</Id>
					<Name><![CDATA[text73]]></Name>
					<X>240</X><Y>810</Y>
					<Label><X>10</X><Y>0</Y></Label>
					<PublicFlag>true</PublicFlag>
					<PresentationFlag>true</PresentationFlag>
					<ShowLabel>false</ShowLabel>
					<DrawMode>SHAPE_DRAW_2D3D</DrawMode>
					<VisibleCode><![CDATA[getCurrentIteration() > 0]]></VisibleCode>
					<EmbeddedIcon>false</EmbeddedIcon>
					<Z>0</Z>
					<Rotation>0.0</Rotation>
					<Color>-12042869</Color>
					<Text><![CDATA[?]]></Text>
					<TextCode><![CDATA[format( 调节系数1 )]]></TextCode>
					<Font>
						<Name>SansSerif</Name>
						<Size>12</Size>
						<Style>0</Style>
					</Font>
					<Alignment>RIGHT</Alignment>
				</Text>
				<Text>
					<Id>1703250016187</Id>
					<Name><![CDATA[text74]]></Name>
					<X>330</X><Y>810</Y>
					<Label><X>10</X><Y>0</Y></Label>
					<PublicFlag>true</PublicFlag>
					<PresentationFlag>true</PresentationFlag>
					<ShowLabel>false</ShowLabel>
					<DrawMode>SHAPE_DRAW_2D3D</DrawMode>
					<VisibleCode><![CDATA[getBestIteration() > 0]]></VisibleCode>
					<EmbeddedIcon>false</EmbeddedIcon>
					<Z>0</Z>
					<Rotation>0.0</Rotation>
					<Color>-12042869</Color>
					<Text><![CDATA[?]]></Text>
					<TextCode><![CDATA[format( 调节系数1 )]]></TextCode>
					<Font>
						<Name>SansSerif</Name>
						<Size>12</Size>
						<Style>0</Style>
					</Font>
					<Alignment>RIGHT</Alignment>
				</Text>
				<Rectangle>
					<Id>1703250016188</Id>
					<Name><![CDATA[rectangle11]]></Name>
					<X>40</X><Y>830</Y>
					<Label><X>10</X><Y>0</Y></Label>
					<PublicFlag>true</PublicFlag>
					<PresentationFlag>true</PresentationFlag>
					<ShowLabel>false</ShowLabel>
					<DrawMode>SHAPE_DRAW_2D3D</DrawMode>
					<EmbeddedIcon>false</EmbeddedIcon>
					<Z>0</Z>
					<ZHeight>10</ZHeight>
					<LineWidth>1</LineWidth>
					<LineColor/>
					<LineMaterial>null</LineMaterial>
					<LineStyle>SOLID</LineStyle>
					<Width>310</Width>
					<Height>30</Height>
					<Rotation>0.0</Rotation>
					<FillColor>-657931</FillColor>
					<FillMaterial>null</FillMaterial>
				</Rectangle>
				<Text>
					<Id>1703250016189</Id>
					<Name><![CDATA[text75]]></Name>
					<X>50</X><Y>840</Y>
					<Label><X>10</X><Y>0</Y></Label>
					<PublicFlag>true</PublicFlag>
					<PresentationFlag>true</PresentationFlag>
					<ShowLabel>false</ShowLabel>
					<DrawMode>SHAPE_DRAW_2D3D</DrawMode>
					<EmbeddedIcon>false</EmbeddedIcon>
					<Z>0</Z>
					<Rotation>0.0</Rotation>
					<Color>-12171190</Color>
					<Text><![CDATA[调节系数2]]></Text>
					<Font>
						<Name>SansSerif</Name>
						<Size>12</Size>
						<Style>0</Style>
					</Font>
					<Alignment>LEFT</Alignment>
				</Text>
				<Text>
					<Id>1703250016190</Id>
					<Name><![CDATA[text76]]></Name>
					<X>240</X><Y>840</Y>
					<Label><X>10</X><Y>0</Y></Label>
					<PublicFlag>true</PublicFlag>
					<PresentationFlag>true</PresentationFlag>
					<ShowLabel>false</ShowLabel>
					<DrawMode>SHAPE_DRAW_2D3D</DrawMode>
					<VisibleCode><![CDATA[getCurrentIteration() > 0]]></VisibleCode>
					<EmbeddedIcon>false</EmbeddedIcon>
					<Z>0</Z>
					<Rotation>0.0</Rotation>
					<Color>-12042869</Color>
					<Text><![CDATA[?]]></Text>
					<TextCode><![CDATA[format( 调节系数2 )]]></TextCode>
					<Font>
						<Name>SansSerif</Name>
						<Size>12</Size>
						<Style>0</Style>
					</Font>
					<Alignment>RIGHT</Alignment>
				</Text>
				<Text>
					<Id>1703250016191</Id>
					<Name><![CDATA[text77]]></Name>
					<X>330</X><Y>840</Y>
					<Label><X>10</X><Y>0</Y></Label>
					<PublicFlag>true</PublicFlag>
					<PresentationFlag>true</PresentationFlag>
					<ShowLabel>false</ShowLabel>
					<DrawMode>SHAPE_DRAW_2D3D</DrawMode>
					<VisibleCode><![CDATA[getBestIteration() > 0]]></VisibleCode>
					<EmbeddedIcon>false</EmbeddedIcon>
					<Z>0</Z>
					<Rotation>0.0</Rotation>
					<Color>-12042869</Color>
					<Text><![CDATA[?]]></Text>
					<TextCode><![CDATA[format( 调节系数2 )]]></TextCode>
					<Font>
						<Name>SansSerif</Name>
						<Size>12</Size>
						<Style>0</Style>
					</Font>
					<Alignment>RIGHT</Alignment>
				</Text>
				<Text>
					<Id>1703250016192</Id>
					<Name><![CDATA[text78]]></Name>
					<X>50</X><Y>870</Y>
					<Label><X>10</X><Y>0</Y></Label>
					<PublicFlag>true</PublicFlag>
					<PresentationFlag>true</PresentationFlag>
					<ShowLabel>false</ShowLabel>
					<DrawMode>SHAPE_DRAW_2D3D</DrawMode>
					<EmbeddedIcon>false</EmbeddedIcon>
					<Z>0</Z>
					<Rotation>0.0</Rotation>
					<Color>-12490271</Color>
					<Text><![CDATA[库存系数G1]]></Text>
					<Font>
						<Name>SansSerif</Name>
						<Size>12</Size>
						<Style>1</Style>
					</Font>
					<Alignment>LEFT</Alignment>
				</Text>
				<Text>
					<Id>1703250016193</Id>
					<Name><![CDATA[text79]]></Name>
					<X>240</X><Y>870</Y>
					<Label><X>10</X><Y>0</Y></Label>
					<PublicFlag>true</PublicFlag>
					<PresentationFlag>true</PresentationFlag>
					<ShowLabel>false</ShowLabel>
					<DrawMode>SHAPE_DRAW_2D3D</DrawMode>
					<VisibleCode><![CDATA[getCurrentIteration() > 0]]></VisibleCode>
					<EmbeddedIcon>false</EmbeddedIcon>
					<Z>0</Z>
					<Rotation>0.0</Rotation>
					<Color>-12042869</Color>
					<Text><![CDATA[?]]></Text>
					<TextCode><![CDATA[format( getCurrentParamValue( _oqvar_库存系数G1 ) )]]></TextCode>
					<Font>
						<Name>SansSerif</Name>
						<Size>12</Size>
						<Style>1</Style>
					</Font>
					<Alignment>RIGHT</Alignment>
				</Text>
				<Text>
					<Id>1703250016194</Id>
					<Name><![CDATA[text80]]></Name>
					<X>330</X><Y>870</Y>
					<Label><X>10</X><Y>0</Y></Label>
					<PublicFlag>true</PublicFlag>
					<PresentationFlag>true</PresentationFlag>
					<ShowLabel>false</ShowLabel>
					<DrawMode>SHAPE_DRAW_2D3D</DrawMode>
					<VisibleCode><![CDATA[getBestIteration() > 0]]></VisibleCode>
					<EmbeddedIcon>false</EmbeddedIcon>
					<Z>0</Z>
					<Rotation>0.0</Rotation>
					<Color>-12490271</Color>
					<Text><![CDATA[?]]></Text>
					<TextCode><![CDATA[format( getBestParamValue( _oqvar_库存系数G1 ) )]]></TextCode>
					<Font>
						<Name>SansSerif</Name>
						<Size>12</Size>
						<Style>1</Style>
					</Font>
					<Alignment>RIGHT</Alignment>
				</Text>
				<Rectangle>
					<Id>1703250016195</Id>
					<Name><![CDATA[rectangle12]]></Name>
					<X>40</X><Y>890</Y>
					<Label><X>10</X><Y>0</Y></Label>
					<PublicFlag>true</PublicFlag>
					<PresentationFlag>true</PresentationFlag>
					<ShowLabel>false</ShowLabel>
					<DrawMode>SHAPE_DRAW_2D3D</DrawMode>
					<EmbeddedIcon>false</EmbeddedIcon>
					<Z>0</Z>
					<ZHeight>10</ZHeight>
					<LineWidth>1</LineWidth>
					<LineColor/>
					<LineMaterial>null</LineMaterial>
					<LineStyle>SOLID</LineStyle>
					<Width>310</Width>
					<Height>30</Height>
					<Rotation>0.0</Rotation>
					<FillColor>-657931</FillColor>
					<FillMaterial>null</FillMaterial>
				</Rectangle>
				<Text>
					<Id>1703250016196</Id>
					<Name><![CDATA[text81]]></Name>
					<X>50</X><Y>900</Y>
					<Label><X>10</X><Y>0</Y></Label>
					<PublicFlag>true</PublicFlag>
					<PresentationFlag>true</PresentationFlag>
					<ShowLabel>false</ShowLabel>
					<DrawMode>SHAPE_DRAW_2D3D</DrawMode>
					<EmbeddedIcon>false</EmbeddedIcon>
					<Z>0</Z>
					<Rotation>0.0</Rotation>
					<Color>-12490271</Color>
					<Text><![CDATA[库存系数G2]]></Text>
					<Font>
						<Name>SansSerif</Name>
						<Size>12</Size>
						<Style>1</Style>
					</Font>
					<Alignment>LEFT</Alignment>
				</Text>
				<Text>
					<Id>1703250016197</Id>
					<Name><![CDATA[text82]]></Name>
					<X>240</X><Y>900</Y>
					<Label><X>10</X><Y>0</Y></Label>
					<PublicFlag>true</PublicFlag>
					<PresentationFlag>true</PresentationFlag>
					<ShowLabel>false</ShowLabel>
					<DrawMode>SHAPE_DRAW_2D3D</DrawMode>
					<VisibleCode><![CDATA[getCurrentIteration() > 0]]></VisibleCode>
					<EmbeddedIcon>false</EmbeddedIcon>
					<Z>0</Z>
					<Rotation>0.0</Rotation>
					<Color>-12042869</Color>
					<Text><![CDATA[?]]></Text>
					<TextCode><![CDATA[format( getCurrentParamValue( _oqvar_库存系数G2 ) )]]></TextCode>
					<Font>
						<Name>SansSerif</Name>
						<Size>12</Size>
						<Style>1</Style>
					</Font>
					<Alignment>RIGHT</Alignment>
				</Text>
				<Text>
					<Id>1703250016198</Id>
					<Name><![CDATA[text83]]></Name>
					<X>330</X><Y>900</Y>
					<Label><X>10</X><Y>0</Y></Label>
					<PublicFlag>true</PublicFlag>
					<PresentationFlag>true</PresentationFlag>
					<ShowLabel>false</ShowLabel>
					<DrawMode>SHAPE_DRAW_2D3D</DrawMode>
					<VisibleCode><![CDATA[getBestIteration() > 0]]></VisibleCode>
					<EmbeddedIcon>false</EmbeddedIcon>
					<Z>0</Z>
					<Rotation>0.0</Rotation>
					<Color>-12490271</Color>
					<Text><![CDATA[?]]></Text>
					<TextCode><![CDATA[format( getBestParamValue( _oqvar_库存系数G2 ) )]]></TextCode>
					<Font>
						<Name>SansSerif</Name>
						<Size>12</Size>
						<Style>1</Style>
					</Font>
					<Alignment>RIGHT</Alignment>
				</Text>
				<Text>
					<Id>1703250016199</Id>
					<Name><![CDATA[text84]]></Name>
					<X>50</X><Y>930</Y>
					<Label><X>10</X><Y>0</Y></Label>
					<PublicFlag>true</PublicFlag>
					<PresentationFlag>true</PresentationFlag>
					<ShowLabel>false</ShowLabel>
					<DrawMode>SHAPE_DRAW_2D3D</DrawMode>
					<EmbeddedIcon>false</EmbeddedIcon>
					<Z>0</Z>
					<Rotation>0.0</Rotation>
					<Color>-12171190</Color>
					<Text><![CDATA[成本系数]]></Text>
					<Font>
						<Name>SansSerif</Name>
						<Size>12</Size>
						<Style>0</Style>
					</Font>
					<Alignment>LEFT</Alignment>
				</Text>
				<Text>
					<Id>1703250016200</Id>
					<Name><![CDATA[text85]]></Name>
					<X>240</X><Y>930</Y>
					<Label><X>10</X><Y>0</Y></Label>
					<PublicFlag>true</PublicFlag>
					<PresentationFlag>true</PresentationFlag>
					<ShowLabel>false</ShowLabel>
					<DrawMode>SHAPE_DRAW_2D3D</DrawMode>
					<VisibleCode><![CDATA[getCurrentIteration() > 0]]></VisibleCode>
					<EmbeddedIcon>false</EmbeddedIcon>
					<Z>0</Z>
					<Rotation>0.0</Rotation>
					<Color>-12042869</Color>
					<Text><![CDATA[?]]></Text>
					<TextCode><![CDATA[format( 成本系数 )]]></TextCode>
					<Font>
						<Name>SansSerif</Name>
						<Size>12</Size>
						<Style>0</Style>
					</Font>
					<Alignment>RIGHT</Alignment>
				</Text>
				<Text>
					<Id>1703250016201</Id>
					<Name><![CDATA[text86]]></Name>
					<X>330</X><Y>930</Y>
					<Label><X>10</X><Y>0</Y></Label>
					<PublicFlag>true</PublicFlag>
					<PresentationFlag>true</PresentationFlag>
					<ShowLabel>false</ShowLabel>
					<DrawMode>SHAPE_DRAW_2D3D</DrawMode>
					<VisibleCode><![CDATA[getBestIteration() > 0]]></VisibleCode>
					<EmbeddedIcon>false</EmbeddedIcon>
					<Z>0</Z>
					<Rotation>0.0</Rotation>
					<Color>-12042869</Color>
					<Text><![CDATA[?]]></Text>
					<TextCode><![CDATA[format( 成本系数 )]]></TextCode>
					<Font>
						<Name>SansSerif</Name>
						<Size>12</Size>
						<Style>0</Style>
					</Font>
					<Alignment>RIGHT</Alignment>
				</Text>
				<Rectangle>
					<Id>1703250016202</Id>
					<Name><![CDATA[rectangle13]]></Name>
					<X>40</X><Y>950</Y>
					<Label><X>10</X><Y>0</Y></Label>
					<PublicFlag>true</PublicFlag>
					<PresentationFlag>true</PresentationFlag>
					<ShowLabel>false</ShowLabel>
					<DrawMode>SHAPE_DRAW_2D3D</DrawMode>
					<EmbeddedIcon>false</EmbeddedIcon>
					<Z>0</Z>
					<ZHeight>10</ZHeight>
					<LineWidth>1</LineWidth>
					<LineColor/>
					<LineMaterial>null</LineMaterial>
					<LineStyle>SOLID</LineStyle>
					<Width>310</Width>
					<Height>30</Height>
					<Rotation>0.0</Rotation>
					<FillColor>-657931</FillColor>
					<FillMaterial>null</FillMaterial>
				</Rectangle>
				<Text>
					<Id>1703250016203</Id>
					<Name><![CDATA[text87]]></Name>
					<X>50</X><Y>960</Y>
					<Label><X>10</X><Y>0</Y></Label>
					<PublicFlag>true</PublicFlag>
					<PresentationFlag>true</PresentationFlag>
					<ShowLabel>false</ShowLabel>
					<DrawMode>SHAPE_DRAW_2D3D</DrawMode>
					<EmbeddedIcon>false</EmbeddedIcon>
					<Z>0</Z>
					<Rotation>0.0</Rotation>
					<Color>-12171190</Color>
					<Text><![CDATA[缺货成本系数]]></Text>
					<Font>
						<Name>SansSerif</Name>
						<Size>12</Size>
						<Style>0</Style>
					</Font>
					<Alignment>LEFT</Alignment>
				</Text>
				<Text>
					<Id>1703250016204</Id>
					<Name><![CDATA[text88]]></Name>
					<X>240</X><Y>960</Y>
					<Label><X>10</X><Y>0</Y></Label>
					<PublicFlag>true</PublicFlag>
					<PresentationFlag>true</PresentationFlag>
					<ShowLabel>false</ShowLabel>
					<DrawMode>SHAPE_DRAW_2D3D</DrawMode>
					<VisibleCode><![CDATA[getCurrentIteration() > 0]]></VisibleCode>
					<EmbeddedIcon>false</EmbeddedIcon>
					<Z>0</Z>
					<Rotation>0.0</Rotation>
					<Color>-12042869</Color>
					<Text><![CDATA[?]]></Text>
					<TextCode><![CDATA[format( 缺货成本系数 )]]></TextCode>
					<Font>
						<Name>SansSerif</Name>
						<Size>12</Size>
						<Style>0</Style>
					</Font>
					<Alignment>RIGHT</Alignment>
				</Text>
				<Text>
					<Id>1703250016205</Id>
					<Name><![CDATA[text89]]></Name>
					<X>330</X><Y>960</Y>
					<Label><X>10</X><Y>0</Y></Label>
					<PublicFlag>true</PublicFlag>
					<PresentationFlag>true</PresentationFlag>
					<ShowLabel>false</ShowLabel>
					<DrawMode>SHAPE_DRAW_2D3D</DrawMode>
					<VisibleCode><![CDATA[getBestIteration() > 0]]></VisibleCode>
					<EmbeddedIcon>false</EmbeddedIcon>
					<Z>0</Z>
					<Rotation>0.0</Rotation>
					<Color>-12042869</Color>
					<Text><![CDATA[?]]></Text>
					<TextCode><![CDATA[format( 缺货成本系数 )]]></TextCode>
					<Font>
						<Name>SansSerif</Name>
						<Size>12</Size>
						<Style>0</Style>
					</Font>
					<Alignment>RIGHT</Alignment>
				</Text>
				<Text>
					<Id>1703250016206</Id>
					<Name><![CDATA[text90]]></Name>
					<X>50</X><Y>990</Y>
					<Label><X>10</X><Y>0</Y></Label>
					<PublicFlag>true</PublicFlag>
					<PresentationFlag>true</PresentationFlag>
					<ShowLabel>false</ShowLabel>
					<DrawMode>SHAPE_DRAW_2D3D</DrawMode>
					<EmbeddedIcon>false</EmbeddedIcon>
					<Z>0</Z>
					<Rotation>0.0</Rotation>
					<Color>-12171190</Color>
					<Text><![CDATA[价格变化G1]]></Text>
					<Font>
						<Name>SansSerif</Name>
						<Size>12</Size>
						<Style>0</Style>
					</Font>
					<Alignment>LEFT</Alignment>
				</Text>
				<Text>
					<Id>1703250016207</Id>
					<Name><![CDATA[text91]]></Name>
					<X>240</X><Y>990</Y>
					<Label><X>10</X><Y>0</Y></Label>
					<PublicFlag>true</PublicFlag>
					<PresentationFlag>true</PresentationFlag>
					<ShowLabel>false</ShowLabel>
					<DrawMode>SHAPE_DRAW_2D3D</DrawMode>
					<VisibleCode><![CDATA[getCurrentIteration() > 0]]></VisibleCode>
					<EmbeddedIcon>false</EmbeddedIcon>
					<Z>0</Z>
					<Rotation>0.0</Rotation>
					<Color>-12042869</Color>
					<Text><![CDATA[?]]></Text>
					<TextCode><![CDATA[format( 价格变化G1 )]]></TextCode>
					<Font>
						<Name>SansSerif</Name>
						<Size>12</Size>
						<Style>0</Style>
					</Font>
					<Alignment>RIGHT</Alignment>
				</Text>
				<Text>
					<Id>1703250016208</Id>
					<Name><![CDATA[text92]]></Name>
					<X>330</X><Y>990</Y>
					<Label><X>10</X><Y>0</Y></Label>
					<PublicFlag>true</PublicFlag>
					<PresentationFlag>true</PresentationFlag>
					<ShowLabel>false</ShowLabel>
					<DrawMode>SHAPE_DRAW_2D3D</DrawMode>
					<VisibleCode><![CDATA[getBestIteration() > 0]]></VisibleCode>
					<EmbeddedIcon>false</EmbeddedIcon>
					<Z>0</Z>
					<Rotation>0.0</Rotation>
					<Color>-12042869</Color>
					<Text><![CDATA[?]]></Text>
					<TextCode><![CDATA[format( 价格变化G1 )]]></TextCode>
					<Font>
						<Name>SansSerif</Name>
						<Size>12</Size>
						<Style>0</Style>
					</Font>
					<Alignment>RIGHT</Alignment>
				</Text>
				<Rectangle>
					<Id>1703250016209</Id>
					<Name><![CDATA[rectangle14]]></Name>
					<X>40</X><Y>1010</Y>
					<Label><X>10</X><Y>0</Y></Label>
					<PublicFlag>true</PublicFlag>
					<PresentationFlag>true</PresentationFlag>
					<ShowLabel>false</ShowLabel>
					<DrawMode>SHAPE_DRAW_2D3D</DrawMode>
					<EmbeddedIcon>false</EmbeddedIcon>
					<Z>0</Z>
					<ZHeight>10</ZHeight>
					<LineWidth>1</LineWidth>
					<LineColor/>
					<LineMaterial>null</LineMaterial>
					<LineStyle>SOLID</LineStyle>
					<Width>310</Width>
					<Height>30</Height>
					<Rotation>0.0</Rotation>
					<FillColor>-657931</FillColor>
					<FillMaterial>null</FillMaterial>
				</Rectangle>
				<Text>
					<Id>1703250016210</Id>
					<Name><![CDATA[text93]]></Name>
					<X>50</X><Y>1020</Y>
					<Label><X>10</X><Y>0</Y></Label>
					<PublicFlag>true</PublicFlag>
					<PresentationFlag>true</PresentationFlag>
					<ShowLabel>false</ShowLabel>
					<DrawMode>SHAPE_DRAW_2D3D</DrawMode>
					<EmbeddedIcon>false</EmbeddedIcon>
					<Z>0</Z>
					<Rotation>0.0</Rotation>
					<Color>-12171190</Color>
					<Text><![CDATA[价格变化G2]]></Text>
					<Font>
						<Name>SansSerif</Name>
						<Size>12</Size>
						<Style>0</Style>
					</Font>
					<Alignment>LEFT</Alignment>
				</Text>
				<Text>
					<Id>1703250016211</Id>
					<Name><![CDATA[text94]]></Name>
					<X>240</X><Y>1020</Y>
					<Label><X>10</X><Y>0</Y></Label>
					<PublicFlag>true</PublicFlag>
					<PresentationFlag>true</PresentationFlag>
					<ShowLabel>false</ShowLabel>
					<DrawMode>SHAPE_DRAW_2D3D</DrawMode>
					<VisibleCode><![CDATA[getCurrentIteration() > 0]]></VisibleCode>
					<EmbeddedIcon>false</EmbeddedIcon>
					<Z>0</Z>
					<Rotation>0.0</Rotation>
					<Color>-12042869</Color>
					<Text><![CDATA[?]]></Text>
					<TextCode><![CDATA[format( 价格变化G2 )]]></TextCode>
					<Font>
						<Name>SansSerif</Name>
						<Size>12</Size>
						<Style>0</Style>
					</Font>
					<Alignment>RIGHT</Alignment>
				</Text>
				<Text>
					<Id>1703250016212</Id>
					<Name><![CDATA[text95]]></Name>
					<X>330</X><Y>1020</Y>
					<Label><X>10</X><Y>0</Y></Label>
					<PublicFlag>true</PublicFlag>
					<PresentationFlag>true</PresentationFlag>
					<ShowLabel>false</ShowLabel>
					<DrawMode>SHAPE_DRAW_2D3D</DrawMode>
					<VisibleCode><![CDATA[getBestIteration() > 0]]></VisibleCode>
					<EmbeddedIcon>false</EmbeddedIcon>
					<Z>0</Z>
					<Rotation>0.0</Rotation>
					<Color>-12042869</Color>
					<Text><![CDATA[?]]></Text>
					<TextCode><![CDATA[format( 价格变化G2 )]]></TextCode>
					<Font>
						<Name>SansSerif</Name>
						<Size>12</Size>
						<Style>0</Style>
					</Font>
					<Alignment>RIGHT</Alignment>
				</Text>
				<Text>
					<Id>1703250016213</Id>
					<Name><![CDATA[text96]]></Name>
					<X>50</X><Y>1050</Y>
					<Label><X>10</X><Y>0</Y></Label>
					<PublicFlag>true</PublicFlag>
					<PresentationFlag>true</PresentationFlag>
					<ShowLabel>false</ShowLabel>
					<DrawMode>SHAPE_DRAW_2D3D</DrawMode>
					<EmbeddedIcon>false</EmbeddedIcon>
					<Z>0</Z>
					<Rotation>0.0</Rotation>
					<Color>-12171190</Color>
					<Text><![CDATA[质量成本系数]]></Text>
					<Font>
						<Name>SansSerif</Name>
						<Size>12</Size>
						<Style>0</Style>
					</Font>
					<Alignment>LEFT</Alignment>
				</Text>
				<Text>
					<Id>1703250016214</Id>
					<Name><![CDATA[text97]]></Name>
					<X>240</X><Y>1050</Y>
					<Label><X>10</X><Y>0</Y></Label>
					<PublicFlag>true</PublicFlag>
					<PresentationFlag>true</PresentationFlag>
					<ShowLabel>false</ShowLabel>
					<DrawMode>SHAPE_DRAW_2D3D</DrawMode>
					<VisibleCode><![CDATA[getCurrentIteration() > 0]]></VisibleCode>
					<EmbeddedIcon>false</EmbeddedIcon>
					<Z>0</Z>
					<Rotation>0.0</Rotation>
					<Color>-12042869</Color>
					<Text><![CDATA[?]]></Text>
					<TextCode><![CDATA[format( 质量成本系数 )]]></TextCode>
					<Font>
						<Name>SansSerif</Name>
						<Size>12</Size>
						<Style>0</Style>
					</Font>
					<Alignment>RIGHT</Alignment>
				</Text>
				<Text>
					<Id>1703250016215</Id>
					<Name><![CDATA[text98]]></Name>
					<X>330</X><Y>1050</Y>
					<Label><X>10</X><Y>0</Y></Label>
					<PublicFlag>true</PublicFlag>
					<PresentationFlag>true</PresentationFlag>
					<ShowLabel>false</ShowLabel>
					<DrawMode>SHAPE_DRAW_2D3D</DrawMode>
					<VisibleCode><![CDATA[getBestIteration() > 0]]></VisibleCode>
					<EmbeddedIcon>false</EmbeddedIcon>
					<Z>0</Z>
					<Rotation>0.0</Rotation>
					<Color>-12042869</Color>
					<Text><![CDATA[?]]></Text>
					<TextCode><![CDATA[format( 质量成本系数 )]]></TextCode>
					<Font>
						<Name>SansSerif</Name>
						<Size>12</Size>
						<Style>0</Style>
					</Font>
					<Alignment>RIGHT</Alignment>
				</Text>
				<Rectangle>
					<Id>1703250016216</Id>
					<Name><![CDATA[rectangle15]]></Name>
					<X>40</X><Y>1070</Y>
					<Label><X>10</X><Y>0</Y></Label>
					<PublicFlag>true</PublicFlag>
					<PresentationFlag>true</PresentationFlag>
					<ShowLabel>false</ShowLabel>
					<DrawMode>SHAPE_DRAW_2D3D</DrawMode>
					<EmbeddedIcon>false</EmbeddedIcon>
					<Z>0</Z>
					<ZHeight>10</ZHeight>
					<LineWidth>1</LineWidth>
					<LineColor/>
					<LineMaterial>null</LineMaterial>
					<LineStyle>SOLID</LineStyle>
					<Width>310</Width>
					<Height>30</Height>
					<Rotation>0.0</Rotation>
					<FillColor>-657931</FillColor>
					<FillMaterial>null</FillMaterial>
				</Rectangle>
				<Text>
					<Id>1703250016217</Id>
					<Name><![CDATA[text99]]></Name>
					<X>50</X><Y>1080</Y>
					<Label><X>10</X><Y>0</Y></Label>
					<PublicFlag>true</PublicFlag>
					<PresentationFlag>true</PresentationFlag>
					<ShowLabel>false</ShowLabel>
					<DrawMode>SHAPE_DRAW_2D3D</DrawMode>
					<EmbeddedIcon>false</EmbeddedIcon>
					<Z>0</Z>
					<Rotation>0.0</Rotation>
					<Color>-12171190</Color>
					<Text><![CDATA[价格敏感系数]]></Text>
					<Font>
						<Name>SansSerif</Name>
						<Size>12</Size>
						<Style>0</Style>
					</Font>
					<Alignment>LEFT</Alignment>
				</Text>
				<Text>
					<Id>1703250016218</Id>
					<Name><![CDATA[text100]]></Name>
					<X>240</X><Y>1080</Y>
					<Label><X>10</X><Y>0</Y></Label>
					<PublicFlag>true</PublicFlag>
					<PresentationFlag>true</PresentationFlag>
					<ShowLabel>false</ShowLabel>
					<DrawMode>SHAPE_DRAW_2D3D</DrawMode>
					<VisibleCode><![CDATA[getCurrentIteration() > 0]]></VisibleCode>
					<EmbeddedIcon>false</EmbeddedIcon>
					<Z>0</Z>
					<Rotation>0.0</Rotation>
					<Color>-12042869</Color>
					<Text><![CDATA[?]]></Text>
					<TextCode><![CDATA[format( 价格敏感系数 )]]></TextCode>
					<Font>
						<Name>SansSerif</Name>
						<Size>12</Size>
						<Style>0</Style>
					</Font>
					<Alignment>RIGHT</Alignment>
				</Text>
				<Text>
					<Id>1703250016219</Id>
					<Name><![CDATA[text101]]></Name>
					<X>330</X><Y>1080</Y>
					<Label><X>10</X><Y>0</Y></Label>
					<PublicFlag>true</PublicFlag>
					<PresentationFlag>true</PresentationFlag>
					<ShowLabel>false</ShowLabel>
					<DrawMode>SHAPE_DRAW_2D3D</DrawMode>
					<VisibleCode><![CDATA[getBestIteration() > 0]]></VisibleCode>
					<EmbeddedIcon>false</EmbeddedIcon>
					<Z>0</Z>
					<Rotation>0.0</Rotation>
					<Color>-12042869</Color>
					<Text><![CDATA[?]]></Text>
					<TextCode><![CDATA[format( 价格敏感系数 )]]></TextCode>
					<Font>
						<Name>SansSerif</Name>
						<Size>12</Size>
						<Style>0</Style>
					</Font>
					<Alignment>RIGHT</Alignment>
				</Text>
				<Control Type="Button">
				 	<EmbeddedIcon>false</EmbeddedIcon>				
					<Id>1703250016113</Id>
					<Name><![CDATA[button]]></Name>
					<X>255</X><Y>175</Y>
					<Label><X>10</X><Y>0</Y></Label>
					<PublicFlag>true</PublicFlag>
					<PresentationFlag>true</PresentationFlag>
					<ShowLabel>false</ShowLabel>
					<DrawMode>SHAPE_DRAW_2D3D</DrawMode>
					<BasicProperties Width="90" Height="20">
                        <EmbeddedIcon>false</EmbeddedIcon>	
						<TextColor/>
						<Enabled>true</Enabled>
						<EnableExpression><![CDATA[getBestIteration() > 0]]></EnableExpression>
						<ActionCode><![CDATA[String s = "";
s += "总人数G1\t" + format( 总人数G1 ) + "\n";
s += "创新系数G1\t" + format( 创新系数G1 ) + "\n";
s += "模仿系数G1\t" + format( 模仿系数G1 ) + "\n";
s += "总人数G2\t" + format( 总人数G2 ) + "\n";
s += "模仿系数G2\t" + format( 模仿系数G2 ) + "\n";
s += "创新系数G2\t" + format( 创新系数G2 ) + "\n";
s += "上市时间\t" + format( 上市时间 ) + "\n";
s += "总时间1\t" + format( 总时间1 ) + "\n";
s += "总时间2\t" + format( 总时间2 ) + "\n";
s += "调节系数\t" + format( 调节系数 ) + "\n";
s += "价格G1\t" + format( getBestParamValue( _oqvar_价格G1 ) ) + "\n";
s += "价格G2\t" + format( getBestParamValue( _oqvar_价格G2 ) ) + "\n";
s += "贴现因子\t" + format( 贴现因子 ) + "\n";
s += "折扣系数\t" + format( 折扣系数 ) + "\n";
s += "质量水平G1\t" + format( getBestParamValue( _oqvar_质量水平G1 ) ) + "\n";
s += "质量水平G2\t" + format( getBestParamValue( _oqvar_质量水平G2 ) ) + "\n";
s += "订货提前期\t" + format( 订货提前期 ) + "\n";
s += "订货周期\t" + format( 订货周期 ) + "\n";
s += "最大生产能力\t" + format( 最大生产能力 ) + "\n";
s += "损耗系数\t" + format( 损耗系数 ) + "\n";
s += "调节系数1\t" + format( 调节系数1 ) + "\n";
s += "调节系数2\t" + format( 调节系数2 ) + "\n";
s += "库存系数G1\t" + format( getBestParamValue( _oqvar_库存系数G1 ) ) + "\n";
s += "库存系数G2\t" + format( getBestParamValue( _oqvar_库存系数G2 ) ) + "\n";
s += "成本系数\t" + format( 成本系数 ) + "\n";
s += "缺货成本系数\t" + format( 缺货成本系数 ) + "\n";
s += "价格变化G1\t" + format( 价格变化G1 ) + "\n";
s += "价格变化G2\t" + format( 价格变化G2 ) + "\n";
s += "质量成本系数\t" + format( 质量成本系数 ) + "\n";
s += "价格敏感系数\t" + format( 价格敏感系数 ) + "\n";

copyToClipboard( s );]]></ActionCode>
					</BasicProperties>
					<ExtendedProperties>
						<Font Name="Dialog" Size="11" Style="0"/>
						<LabelText><![CDATA[Copy best]]></LabelText>
					</ExtendedProperties>
				</Control>
				<Line>
					<Id>1703250016220</Id>
					<Name><![CDATA[line3]]></Name>
					<X>250</X><Y>70</Y>
					<Label><X>10</X><Y>0</Y></Label>
					<PublicFlag>true</PublicFlag>
					<PresentationFlag>true</PresentationFlag>
					<ShowLabel>false</ShowLabel>
					<DrawMode>SHAPE_DRAW_2D3D</DrawMode>
					<EmbeddedIcon>false</EmbeddedIcon>
					<Z>0</Z>
					<ZHeight>10</ZHeight>
					<LineWidth>1</LineWidth>
					<LineColor>-4144960</LineColor>
					<LineMaterial>null</LineMaterial>
					<LineStyle>SOLID</LineStyle>
					<BeginArrowSize>1</BeginArrowSize>
					<BeginArrowStyle>0</BeginArrowStyle>
					<EndArrowSize>1</EndArrowSize>
					<EndArrowStyle>0</EndArrowStyle>
					<Dx>0</Dx>
					<Dy>1030</Dy>
					<Dz>0</Dz>
				</Line>
    			<Plot>
					<Id>1703250016226</Id>
					<Name><![CDATA[plot1]]></Name>
					<X>370</X><Y>80</Y>
					<Label><X>10</X><Y>0</Y></Label>
					<PublicFlag>true</PublicFlag>
					<PresentationFlag>true</PresentationFlag>
					<ShowLabel>false</ShowLabel>
					<DrawMode>SHAPE_DRAW_2D3D</DrawMode>
					<AutoUpdate>false</AutoUpdate>
					<OccurrenceAtTime>true</OccurrenceAtTime>
					<OccurrenceDate>1703318400000</OccurrenceDate>
					<OccurrenceTime Class="CodeUnitValue">
						<Code><![CDATA[0]]></Code>
						<Unit Class="TimeUnits"><![CDATA[WEEK]]></Unit>
					</OccurrenceTime>
					<RecurrenceCode Class="CodeUnitValue">
						<Code><![CDATA[1]]></Code>
						<Unit Class="TimeUnits"><![CDATA[WEEK]]></Unit>
					</RecurrenceCode>
					<EmbeddedIcon>false</EmbeddedIcon>
					<Width>500</Width>
					<Height>300</Height>
					<BackgroundColor/>
					<BorderColor/>
					<ChartArea>
						<XOffset>80</XOffset>
						<YOffset>20</YOffset>
						<Width>400</Width>
						<Height>200</Height>
						<BackgroundColor>-1</BackgroundColor>
						<BorderColor>-9868951</BorderColor>
						<GridColor>-12566464</GridColor>
					</ChartArea>
					<Legend>
						<Place>SOUTH</Place>
						<TextColor>-16777216</TextColor>
						<Size>40</Size>
					</Legend>
					<Labels>
						<HorLabelsPosition>DEFAULT</HorLabelsPosition>
						<VerLabelsPosition>DEFAULT</VerLabelsPosition>
						<TextColor>-12566464</TextColor>
					</Labels>
					<ShowLegend>true</ShowLegend>
					<VerScaleFromExpression><![CDATA[0]]></VerScaleFromExpression>
					<VerScaleToExpression><![CDATA[1]]></VerScaleToExpression>
					<VerScaleType>AUTO</VerScaleType>
					<DrawLine>true</DrawLine>
					<Interpolation>LINEAR</Interpolation>
					<DatasetExpression>  
						<Title><![CDATA[当前]]></Title>
					<Id>1703250016228</Id>
					<Expression><![CDATA[datasetCurrentObjective]]></Expression>
					<Color>-4144960</Color>
					<Expression2Flag>false</Expression2Flag>
						<PointStyle>CIRCLE</PointStyle>
						<LineWidth>0.0</LineWidth>
						<HorizontalAxisExpression><![CDATA[]]></HorizontalAxisExpression>
					</DatasetExpression>
					<DatasetExpression>  
						<Title><![CDATA[最优不可行]]></Title>
					<Id>1703250016229</Id>
					<Expression><![CDATA[datasetBestInfeasibleObjective]]></Expression>
					<Color>-4194304</Color>
					<Expression2Flag>false</Expression2Flag>
						<PointStyle>NONE</PointStyle>
						<LineWidth>2.0</LineWidth>
						<HorizontalAxisExpression><![CDATA[]]></HorizontalAxisExpression>
					</DatasetExpression>
					<DatasetExpression>  
						<Title><![CDATA[最优可行]]></Title>
					<Id>1703250016230</Id>
					<Expression><![CDATA[datasetBestFeasibleObjective]]></Expression>
					<Color>-16777088</Color>
					<Expression2Flag>false</Expression2Flag>
						<PointStyle>NONE</PointStyle>
						<LineWidth>2.0</LineWidth>
						<HorizontalAxisExpression><![CDATA[]]></HorizontalAxisExpression>
					</DatasetExpression>
					<SamplesToKeep>100</SamplesToKeep>
					<HorScaleFromExpression><![CDATA[0]]></HorScaleFromExpression>
					<HorScaleToExpression><![CDATA[1]]></HorScaleToExpression>
					<HorScaleType>AUTO</HorScaleType>
    			</Plot>
			</Presentation>

			<Parameter>	
				<Id>1692611989788</Id>
				<Type>FIXED</Type>
			</Parameter>
			<Parameter>	
				<Id>1692612157122</Id>
				<Type>FIXED</Type>
			</Parameter>
			<Parameter>	
				<Id>1692612172310</Id>
				<Type>FIXED</Type>
			</Parameter>
			<Parameter>	
				<Id>1692613848130</Id>
				<Type>FIXED</Type>
			</Parameter>
			<Parameter>	
				<Id>1692614203042</Id>
				<Type>FIXED</Type>
			</Parameter>
			<Parameter>	
				<Id>1692614223098</Id>
				<Type>FIXED</Type>
			</Parameter>
			<Parameter>	
				<Id>1692617113118</Id>
				<Type>FIXED</Type>
			</Parameter>
			<Parameter>	
				<Id>1692944728365</Id>
				<Type>FIXED</Type>
			</Parameter>
			<Parameter>	
				<Id>1692944984666</Id>
				<Type>FIXED</Type>
			</Parameter>
			<Parameter>	
				<Id>1692945140091</Id>
				<Type>FIXED</Type>
			</Parameter>
			<Parameter>	
				<Id>1692951317534</Id>
				<Type>CONTINUOUS</Type>
				<Value Class="CodeValue">
					<Code><![CDATA[1.892]]></Code>
				</Value>
				<Min Class="CodeValue">
					<Code><![CDATA[0]]></Code>
				</Min>
				<Max Class="CodeValue">
					<Code><![CDATA[5]]></Code>
				</Max>
			</Parameter>
			<Parameter>	
				<Id>1692951340199</Id>
				<Type>CONTINUOUS</Type>
				<Value Class="CodeValue">
					<Code><![CDATA[2.045]]></Code>
				</Value>
				<Min Class="CodeValue">
					<Code><![CDATA[0]]></Code>
				</Min>
				<Max Class="CodeValue">
					<Code><![CDATA[5]]></Code>
				</Max>
			</Parameter>
			<Parameter>	
				<Id>1692952102950</Id>
				<Type>FIXED</Type>
			</Parameter>
			<Parameter>	
				<Id>1692967383397</Id>
				<Type>FIXED</Type>
			</Parameter>
			<Parameter>	
				<Id>1693058007549</Id>
				<Type>CONTINUOUS</Type>
				<Min Class="CodeValue">
					<Code><![CDATA[1]]></Code>
				</Min>
				<Max Class="CodeValue">
					<Code><![CDATA[8]]></Code>
				</Max>
			</Parameter>
			<Parameter>	
				<Id>1693058044645</Id>
				<Type>CONTINUOUS</Type>
				<Value Class="CodeValue">
					<Code><![CDATA[1.391]]></Code>
				</Value>
				<Min Class="CodeValue">
					<Code><![CDATA[1]]></Code>
				</Min>
				<Max Class="CodeValue">
					<Code><![CDATA[8]]></Code>
				</Max>
			</Parameter>
			<Parameter>	
				<Id>1693476002040</Id>
				<Type>FIXED</Type>
			</Parameter>
			<Parameter>	
				<Id>1693476020891</Id>
				<Type>FIXED</Type>
			</Parameter>
			<Parameter>	
				<Id>1693476152748</Id>
				<Type>FIXED</Type>
				<Min Class="CodeValue">
					<Code><![CDATA[10000]]></Code>
				</Min>
				<Max Class="CodeValue">
					<Code><![CDATA[300000]]></Code>
				</Max>
			</Parameter>
			<Parameter>	
				<Id>1693479087141</Id>
				<Type>FIXED</Type>
			</Parameter>
			<Parameter>	
				<Id>1693484865573</Id>
				<Type>FIXED</Type>
			</Parameter>
			<Parameter>	
				<Id>1693486931358</Id>
				<Type>FIXED</Type>
			</Parameter>
			<Parameter>	
				<Id>1693532509570</Id>
				<Type>CONTINUOUS</Type>
				<Value Class="CodeValue">
					<Code><![CDATA[0.038]]></Code>
				</Value>
				<Min Class="CodeValue">
					<Code><![CDATA[0]]></Code>
				</Min>
				<Max Class="CodeValue">
					<Code><![CDATA[1]]></Code>
				</Max>
			</Parameter>
			<Parameter>	
				<Id>1693532589698</Id>
				<Type>CONTINUOUS</Type>
				<Value Class="CodeValue">
					<Code><![CDATA[0]]></Code>
				</Value>
				<Min Class="CodeValue">
					<Code><![CDATA[0]]></Code>
				</Min>
				<Max Class="CodeValue">
					<Code><![CDATA[1]]></Code>
				</Max>
			</Parameter>
			<Parameter>	
				<Id>1693569781978</Id>
				<Type>FIXED</Type>
			</Parameter>
			<Parameter>	
				<Id>1693570388964</Id>
				<Type>FIXED</Type>
			</Parameter>
			<Parameter>	
				<Id>1694167168015</Id>
				<Type>FIXED</Type>
			</Parameter>
			<Parameter>	
				<Id>1694167223471</Id>
				<Type>FIXED</Type>
			</Parameter>
			<Parameter>	
				<Id>1694607566419</Id>
				<Type>FIXED</Type>
			</Parameter>
			<Parameter>	
				<Id>1697007361351</Id>
				<Type>FIXED</Type>
			</Parameter>
			<ObjectiveFunctionCode><![CDATA[root.运营利润]]></ObjectiveFunctionCode>
			<Objective>MAXIMIZE</Objective>  
			<OptimizationEngine>NATIVE</OptimizationEngine>
			<AfterIterationCode><![CDATA[if (isBestSolutionFeasible()) {
	datasetBestFeasibleObjective.update();
}
if (!isCurrentSolutionFeasible()) {
	bestInfeasibleObjective = max( bestInfeasibleObjective, getCurrentObjectiveValue() );
}
if (bestInfeasibleObjective != Double.NEGATIVE_INFINITY) {
	datasetBestInfeasibleObjective.update();
}
]]></AfterIterationCode>
			<AllowParallelEvaluations>true</AllowParallelEvaluations>
			<ReplicationsProperties>
				<UseReplication>false</UseReplication>
				<FixedReplicationsNumber>true</FixedReplicationsNumber>
				<ReplicationPerIteration>10</ReplicationPerIteration>
				<MinimumReplication>2</MinimumReplication>
				<MaximumReplication>10</MaximumReplication>
				<ConfidenceLevel>LEVEL_80</ConfidenceLevel>
				<ErrorPercent>0.5</ErrorPercent>
			</ReplicationsProperties>
			<PresentationProperties>
				<EnableZoomAndPanning>true</EnableZoomAndPanning>
				<Title><![CDATA[Model10 : Optimization]]></Title>	
				<EnableDeveloperPanel>true</EnableDeveloperPanel>
				<ShowDeveloperPanelOnStart>false</ShowDeveloperPanelOnStart>
			</PresentationProperties>
			<ModelTimeProperties>
				<StopOption><![CDATA[Stop at specified time]]></StopOption>
				<InitialDate><![CDATA[1692576000000]]></InitialDate>	
				<InitialTime><![CDATA[0.0]]></InitialTime>	
				<FinalDate><![CDATA[1783296000000]]></FinalDate>	
				<FinalTime><![CDATA[150.0]]></FinalTime>	
				<StopAfterIterationCount>true</StopAfterIterationCount>
				<IterationCount>5000</IterationCount>
				<AutomaticStop>false</AutomaticStop>
			</ModelTimeProperties>
		</OptimizationExperiment>
		<!--   =========  Parameter Variation Experiment   ========  -->
		<ParamVariationExperiment ActiveObjectClassId="1692611742937">
			<Id>1694585246665</Id>
			<Name><![CDATA[SensitivityAnalysis]]></Name>
			<CommandLineArguments><![CDATA[]]></CommandLineArguments>
			<MaximumMemory>512</MaximumMemory>
			<RandomNumberGenerationType>fixedSeed</RandomNumberGenerationType>
			<CustomGeneratorCode>new Random()</CustomGeneratorCode>
			<BeforeEachExperimentRunCode><![CDATA[chart0.removeAll();
]]></BeforeEachExperimentRunCode>
			<AfterSimulationRunCode><![CDATA[Color color = lerpColor( (getCurrentIteration() - 1) / (double) (getMaximumIterations() - 1), blue, red );
chart0.addDataSet( root.运营利润DS, format( root.订货周期 ), color, true, Chart.INTERPOLATION_LINEAR, 1, Chart.POINT_NONE );
]]></AfterSimulationRunCode>
			<SeedValue>1</SeedValue>
			<SelectionModeForSimultaneousEvents>LIFO</SelectionModeForSimultaneousEvents>
			<VmArgs><![CDATA[]]></VmArgs>
			<LoadRootFromSnapshot>false</LoadRootFromSnapshot>

			<Presentation>
				<Text>
					<Id>1694585246667</Id>
					<Name><![CDATA[text]]></Name>
					<X>40</X><Y>30</Y>
					<Label><X>10</X><Y>0</Y></Label>
					<PublicFlag>true</PublicFlag>
					<PresentationFlag>true</PresentationFlag>
					<ShowLabel>false</ShowLabel>
					<DrawMode>SHAPE_DRAW_2D3D</DrawMode>
					<EmbeddedIcon>false</EmbeddedIcon>
					<Z>0</Z>
					<Rotation>0.0</Rotation>
					<Color>-12490271</Color>
					<Text><![CDATA[Model10 : SensitivityAnalysis]]></Text>
					<Font>
						<Name>SansSerif</Name>
						<Size>24</Size>
						<Style>0</Style>
					</Font>
					<Alignment>LEFT</Alignment>
				</Text>
				<Text>
					<Id>1694585246668</Id>
					<Name><![CDATA[text1]]></Name>
					<X>50</X><Y>80</Y>
					<Label><X>10</X><Y>0</Y></Label>
					<PublicFlag>true</PublicFlag>
					<PresentationFlag>true</PresentationFlag>
					<ShowLabel>false</ShowLabel>
					<DrawMode>SHAPE_DRAW_2D3D</DrawMode>
					<EmbeddedIcon>false</EmbeddedIcon>
					<Z>0</Z>
					<Rotation>0.0</Rotation>
					<Color>-12171190</Color>
					<Text><![CDATA[迭代：]]></Text>
					<Font>
						<Name>SansSerif</Name>
						<Size>12</Size>
						<Style>0</Style>
					</Font>
					<Alignment>LEFT</Alignment>
				</Text>
				<Text>
					<Id>1694585246669</Id>
					<Name><![CDATA[text2]]></Name>
					<X>240</X><Y>80</Y>
					<Label><X>10</X><Y>0</Y></Label>
					<PublicFlag>true</PublicFlag>
					<PresentationFlag>true</PresentationFlag>
					<ShowLabel>false</ShowLabel>
					<DrawMode>SHAPE_DRAW_2D3D</DrawMode>
					<EmbeddedIcon>false</EmbeddedIcon>
					<Z>0</Z>
					<Rotation>0.0</Rotation>
					<Color>-12042869</Color>
					<Text><![CDATA[?]]></Text>
					<TextCode><![CDATA[format( getNumberOfCompletedIterations() )]]></TextCode>
					<Font>
						<Name>SansSerif</Name>
						<Size>12</Size>
						<Style>0</Style>
					</Font>
					<Alignment>RIGHT</Alignment>
				</Text>
				<Text>
					<Id>1694585246670</Id>
					<Name><![CDATA[text3]]></Name>
					<X>50</X><Y>110</Y>
					<Label><X>10</X><Y>0</Y></Label>
					<PublicFlag>true</PublicFlag>
					<PresentationFlag>true</PresentationFlag>
					<ShowLabel>false</ShowLabel>
					<DrawMode>SHAPE_DRAW_2D3D</DrawMode>
					<EmbeddedIcon>false</EmbeddedIcon>
					<Z>0</Z>
					<Rotation>0.0</Rotation>
					<Color>-12566464</Color>
					<Text><![CDATA[参数]]></Text>
					<Font>
						<Name>SansSerif</Name>
						<Size>12</Size>
						<Style>1</Style>
					</Font>
					<Alignment>LEFT</Alignment>
				</Text>
				<Line>
					<Id>1694585246671</Id>
					<Name><![CDATA[line]]></Name>
					<X>40</X><Y>130</Y>
					<Label><X>10</X><Y>0</Y></Label>
					<PublicFlag>true</PublicFlag>
					<PresentationFlag>true</PresentationFlag>
					<ShowLabel>false</ShowLabel>
					<DrawMode>SHAPE_DRAW_2D3D</DrawMode>
					<EmbeddedIcon>false</EmbeddedIcon>
					<Z>0</Z>
					<ZHeight>10</ZHeight>
					<LineWidth>2</LineWidth>
					<LineColor>-12566464</LineColor>
					<LineMaterial>null</LineMaterial>
					<LineStyle>SOLID</LineStyle>
					<BeginArrowSize>1</BeginArrowSize>
					<BeginArrowStyle>0</BeginArrowStyle>
					<EndArrowSize>1</EndArrowSize>
					<EndArrowStyle>0</EndArrowStyle>
					<Dx>210</Dx>
					<Dy>0</Dy>
					<Dz>0</Dz>
				</Line>
				<Text>
					<Id>1694585246672</Id>
					<Name><![CDATA[text4]]></Name>
					<X>50</X><Y>140</Y>
					<Label><X>10</X><Y>0</Y></Label>
					<PublicFlag>true</PublicFlag>
					<PresentationFlag>true</PresentationFlag>
					<ShowLabel>false</ShowLabel>
					<DrawMode>SHAPE_DRAW_2D3D</DrawMode>
					<EmbeddedIcon>false</EmbeddedIcon>
					<Z>0</Z>
					<Rotation>0.0</Rotation>
					<Color>-12171190</Color>
					<Text><![CDATA[订货周期]]></Text>
					<Font>
						<Name>SansSerif</Name>
						<Size>12</Size>
						<Style>0</Style>
					</Font>
					<Alignment>LEFT</Alignment>
				</Text>
				<Text>
					<Id>1694585246673</Id>
					<Name><![CDATA[text5]]></Name>
					<X>240</X><Y>140</Y>
					<Label><X>10</X><Y>0</Y></Label>
					<PublicFlag>true</PublicFlag>
					<PresentationFlag>true</PresentationFlag>
					<ShowLabel>false</ShowLabel>
					<DrawMode>SHAPE_DRAW_2D3D</DrawMode>
					<EmbeddedIcon>false</EmbeddedIcon>
					<Z>0</Z>
					<Rotation>0.0</Rotation>
					<Color>-12042869</Color>
					<Text><![CDATA[?]]></Text>
					<TextCode><![CDATA[format( 订货周期 )]]></TextCode>
					<Font>
						<Name>SansSerif</Name>
						<Size>12</Size>
						<Style>0</Style>
					</Font>
					<Alignment>RIGHT</Alignment>
				</Text>
				<Text>
					<Id>1694585246674</Id>
					<Name><![CDATA[text6]]></Name>
					<X>50</X><Y>180</Y>
					<Label><X>10</X><Y>0</Y></Label>
					<PublicFlag>true</PublicFlag>
					<PresentationFlag>true</PresentationFlag>
					<ShowLabel>false</ShowLabel>
					<DrawMode>SHAPE_DRAW_2D3D</DrawMode>
					<EmbeddedIcon>false</EmbeddedIcon>
					<Z>0</Z>
					<Rotation>0.0</Rotation>
					<Color>-12566464</Color>
					<Text><![CDATA[运营利润]]></Text>
					<Font>
						<Name>SansSerif</Name>
						<Size>12</Size>
						<Style>1</Style>
					</Font>
					<Alignment>LEFT</Alignment>
				</Text>
    			<Plot>
					<Id>1694585246675</Id>
					<Name><![CDATA[chart0]]></Name>
					<X>0</X><Y>180</Y>
					<Label><X>0</X><Y>-10</Y></Label>
					<PublicFlag>true</PublicFlag>
					<PresentationFlag>true</PresentationFlag>
					<ShowLabel>false</ShowLabel>
					<DrawMode>SHAPE_DRAW_2D3D</DrawMode>
					<AutoUpdate>true</AutoUpdate>
					<OccurrenceAtTime>true</OccurrenceAtTime>
					<OccurrenceDate>1694592000000</OccurrenceDate>
					<OccurrenceTime Class="CodeUnitValue">
						<Code><![CDATA[0]]></Code>
						<Unit Class="TimeUnits"><![CDATA[SECOND]]></Unit>
					</OccurrenceTime>
					<RecurrenceCode Class="CodeUnitValue">
						<Code><![CDATA[1]]></Code>
						<Unit Class="TimeUnits"><![CDATA[SECOND]]></Unit>
					</RecurrenceCode>
					<EmbeddedIcon>false</EmbeddedIcon>
					<Width>680</Width>
					<Height>300</Height>
					<BackgroundColor/>
					<BorderColor/>
					<ChartArea>
						<XOffset>50</XOffset>
						<YOffset>20</YOffset>
						<Width>610</Width>
						<Height>220</Height>
						<BackgroundColor>-16711681</BackgroundColor>
						<BorderColor>-16777216</BorderColor>
						<GridColor>-12566464</GridColor>
					</ChartArea>
					<Legend>
						<Place>SOUTH</Place>
						<TextColor>-12566464</TextColor>
						<Size>40</Size>
					</Legend>
					<Labels>
						<HorLabelsPosition>DEFAULT</HorLabelsPosition>
						<VerLabelsPosition>DEFAULT</VerLabelsPosition>
						<TextColor>-12566464</TextColor>
					</Labels>
					<ShowLegend>true</ShowLegend>
					<VerScaleFromExpression><![CDATA[0]]></VerScaleFromExpression>
					<VerScaleToExpression><![CDATA[1]]></VerScaleToExpression>
					<VerScaleType>AUTO</VerScaleType>
					<DrawLine>false</DrawLine>
					<Interpolation>LINEAR</Interpolation>
					<SamplesToKeep>200</SamplesToKeep>
					<HorScaleFromExpression><![CDATA[0]]></HorScaleFromExpression>
					<HorScaleToExpression><![CDATA[1]]></HorScaleToExpression>
					<HorScaleType>AUTO</HorScaleType>
    			</Plot>
			</Presentation>

			<AllowParallelEvaluations>true</AllowParallelEvaluations>
			<UseFreeformParameters>false</UseFreeformParameters>
			<NumberOfRuns>10</NumberOfRuns>
			<FreeformParamValue>	
				<Id>1692611989788</Id>
			</FreeformParamValue>
			<FreeformParamValue>	
				<Id>1692612157122</Id>
			</FreeformParamValue>
			<FreeformParamValue>	
				<Id>1692612172310</Id>
			</FreeformParamValue>
			<FreeformParamValue>	
				<Id>1692613848130</Id>
			</FreeformParamValue>
			<FreeformParamValue>	
				<Id>1692614203042</Id>
			</FreeformParamValue>
			<FreeformParamValue>	
				<Id>1692614223098</Id>
			</FreeformParamValue>
			<FreeformParamValue>	
				<Id>1692617113118</Id>
			</FreeformParamValue>
			<FreeformParamValue>	
				<Id>1692944728365</Id>
			</FreeformParamValue>
			<FreeformParamValue>	
				<Id>1692944984666</Id>
			</FreeformParamValue>
			<FreeformParamValue>	
				<Id>1692945140091</Id>
			</FreeformParamValue>
			<FreeformParamValue>	
				<Id>1692951317534</Id>
			</FreeformParamValue>
			<FreeformParamValue>	
				<Id>1692951340199</Id>
			</FreeformParamValue>
			<FreeformParamValue>	
				<Id>1692952102950</Id>
			</FreeformParamValue>
			<FreeformParamValue>	
				<Id>1692967383397</Id>
			</FreeformParamValue>
			<FreeformParamValue>	
				<Id>1693058007549</Id>
			</FreeformParamValue>
			<FreeformParamValue>	
				<Id>1693058044645</Id>
			</FreeformParamValue>
			<FreeformParamValue>	
				<Id>1693476002040</Id>
			</FreeformParamValue>
			<FreeformParamValue>	
				<Id>1693476020891</Id>
			</FreeformParamValue>
			<FreeformParamValue>	
				<Id>1693476152748</Id>
			</FreeformParamValue>
			<FreeformParamValue>	
				<Id>1693479087141</Id>
			</FreeformParamValue>
			<FreeformParamValue>	
				<Id>1693484865573</Id>
			</FreeformParamValue>
			<FreeformParamValue>	
				<Id>1693486931358</Id>
			</FreeformParamValue>
			<FreeformParamValue>	
				<Id>1693532509570</Id>
			</FreeformParamValue>
			<FreeformParamValue>	
				<Id>1693532589698</Id>
			</FreeformParamValue>
			<FreeformParamValue>	
				<Id>1693569781978</Id>
			</FreeformParamValue>
			<FreeformParamValue>	
				<Id>1693570388964</Id>
			</FreeformParamValue>
			<FreeformParamValue>	
				<Id>1694167168015</Id>
			</FreeformParamValue>
			<FreeformParamValue>	
				<Id>1694167223471</Id>
			</FreeformParamValue>
			<FreeformParamValue>	
				<Id>1694607566419</Id>
			</FreeformParamValue>
			<FreeformParamValue>	
				<Id>1697007361351</Id>
			</FreeformParamValue>
			<RangeVariationParamValue>	
				<Id>1692611989788</Id>
				<Type>FIXED</Type>
			</RangeVariationParamValue>
			<RangeVariationParamValue>	
				<Id>1692612157122</Id>
				<Type>FIXED</Type>
			</RangeVariationParamValue>
			<RangeVariationParamValue>	
				<Id>1692612172310</Id>
				<Type>FIXED</Type>
			</RangeVariationParamValue>
			<RangeVariationParamValue>	
				<Id>1692613848130</Id>
				<Type>FIXED</Type>
			</RangeVariationParamValue>
			<RangeVariationParamValue>	
				<Id>1692614203042</Id>
				<Type>FIXED</Type>
			</RangeVariationParamValue>
			<RangeVariationParamValue>	
				<Id>1692614223098</Id>
				<Type>FIXED</Type>
			</RangeVariationParamValue>
			<RangeVariationParamValue>	
				<Id>1692617113118</Id>
				<Type>FIXED</Type>
			</RangeVariationParamValue>
			<RangeVariationParamValue>	
				<Id>1692944728365</Id>
				<Type>FIXED</Type>
			</RangeVariationParamValue>
			<RangeVariationParamValue>	
				<Id>1692944984666</Id>
				<Type>FIXED</Type>
			</RangeVariationParamValue>
			<RangeVariationParamValue>	
				<Id>1692945140091</Id>
				<Type>FIXED</Type>
			</RangeVariationParamValue>
			<RangeVariationParamValue>	
				<Id>1692951317534</Id>
				<Type>FIXED</Type>
			</RangeVariationParamValue>
			<RangeVariationParamValue>	
				<Id>1692951340199</Id>
				<Type>FIXED</Type>
			</RangeVariationParamValue>
			<RangeVariationParamValue>	
				<Id>1692952102950</Id>
				<Type>FIXED</Type>
			</RangeVariationParamValue>
			<RangeVariationParamValue>	
				<Id>1692967383397</Id>
				<Type>FIXED</Type>
			</RangeVariationParamValue>
			<RangeVariationParamValue>	
				<Id>1693058007549</Id>
				<Type>FIXED</Type>
			</RangeVariationParamValue>
			<RangeVariationParamValue>	
				<Id>1693058044645</Id>
				<Type>FIXED</Type>
			</RangeVariationParamValue>
			<RangeVariationParamValue>	
				<Id>1693476002040</Id>
				<Type>FIXED</Type>
			</RangeVariationParamValue>
			<RangeVariationParamValue>	
				<Id>1693476020891</Id>
				<Type>RANGE</Type>
				<From Class="CodeValue">
					<Code><![CDATA[1]]></Code>
				</From>
				<To Class="CodeValue">
					<Code><![CDATA[5]]></Code>
				</To>
				<Step Class="CodeValue">
					<Code><![CDATA[1]]></Code>
				</Step>
			</RangeVariationParamValue>
			<RangeVariationParamValue>	
				<Id>1693476152748</Id>
				<Type>FIXED</Type>
			</RangeVariationParamValue>
			<RangeVariationParamValue>	
				<Id>1693479087141</Id>
				<Type>FIXED</Type>
			</RangeVariationParamValue>
			<RangeVariationParamValue>	
				<Id>1693484865573</Id>
				<Type>FIXED</Type>
			</RangeVariationParamValue>
			<RangeVariationParamValue>	
				<Id>1693486931358</Id>
				<Type>FIXED</Type>
			</RangeVariationParamValue>
			<RangeVariationParamValue>	
				<Id>1693532509570</Id>
				<Type>FIXED</Type>
			</RangeVariationParamValue>
			<RangeVariationParamValue>	
				<Id>1693532589698</Id>
				<Type>FIXED</Type>
			</RangeVariationParamValue>
			<RangeVariationParamValue>	
				<Id>1693569781978</Id>
				<Type>FIXED</Type>
			</RangeVariationParamValue>
			<RangeVariationParamValue>	
				<Id>1693570388964</Id>
				<Type>FIXED</Type>
			</RangeVariationParamValue>
			<RangeVariationParamValue>	
				<Id>1694167168015</Id>
				<Type>FIXED</Type>
			</RangeVariationParamValue>
			<RangeVariationParamValue>	
				<Id>1694167223471</Id>
				<Type>FIXED</Type>
			</RangeVariationParamValue>
			<RangeVariationParamValue>	
				<Id>1694607566419</Id>
				<Type>FIXED</Type>
			</RangeVariationParamValue>
			<RangeVariationParamValue>	
				<Id>1697007361351</Id>
				<Type>FIXED</Type>
			</RangeVariationParamValue>
			<ModelTimeProperties>
				<StopOption><![CDATA[Stop at specified time]]></StopOption>
				<InitialDate><![CDATA[1692576000000]]></InitialDate>	
				<InitialTime><![CDATA[0.0]]></InitialTime>	
				<FinalDate><![CDATA[1813536000000]]></FinalDate>	
				<FinalTime><![CDATA[200.0]]></FinalTime>	
			</ModelTimeProperties>
			<PresentationProperties>
				<EnableZoomAndPanning>true</EnableZoomAndPanning>
				<Title><![CDATA[Model10 : SensitivityAnalysis]]></Title>
				<EnableDeveloperPanel>true</EnableDeveloperPanel>
				<ShowDeveloperPanelOnStart>false</ShowDeveloperPanelOnStart>
			</PresentationProperties>
			<ReplicationsProperties>
				<UseReplication>false</UseReplication>
				<FixedReplicationsNumber>true</FixedReplicationsNumber>
				<ReplicationPerIteration>10</ReplicationPerIteration>
				<MinimumReplication>2</MinimumReplication>
				<MaximumReplication>10</MaximumReplication>
				<ConfidenceLevel>LEVEL_80</ConfidenceLevel>
				<ErrorPercent>0.5</ErrorPercent>
				<ExpressionForConfidenceComputation><![CDATA[0]]></ExpressionForConfidenceComputation>
			</ReplicationsProperties>
		</ParamVariationExperiment>
		<!--   =========  Parameter Variation Experiment   ========  -->
		<ParamVariationExperiment ActiveObjectClassId="1692611742937">
			<Id>1694589603850</Id>
			<Name><![CDATA[MonteCarlo]]></Name>
			<CommandLineArguments><![CDATA[]]></CommandLineArguments>
			<MaximumMemory>512</MaximumMemory>
			<RandomNumberGenerationType>randomSeed</RandomNumberGenerationType>
			<CustomGeneratorCode>new Random()</CustomGeneratorCode>
			<BeforeEachExperimentRunCode><![CDATA[histogram0_data.reset();
]]></BeforeEachExperimentRunCode>
			<AfterSimulationRunCode><![CDATA[histogram0_data.add( root.运营利润 );
]]></AfterSimulationRunCode>
			<SeedValue>1</SeedValue>
			<SelectionModeForSimultaneousEvents>LIFO</SelectionModeForSimultaneousEvents>
			<VmArgs><![CDATA[]]></VmArgs>
			<LoadRootFromSnapshot>false</LoadRootFromSnapshot>
			<AnalysisData>
    			<HistogramData>
					<Id>1694589603930</Id>
					<Name><![CDATA[histogram0_data]]></Name>
					<X>-350</X><Y>120</Y>
					<Label><X>15</X><Y>0</Y></Label>
					<PublicFlag>false</PublicFlag>
					<PresentationFlag>false</PresentationFlag>
					<ShowLabel>true</ShowLabel>
					<AutoUpdate>false</AutoUpdate>
					<OccurrenceAtTime>true</OccurrenceAtTime>
					<OccurrenceDate>1694592000000</OccurrenceDate>
					<OccurrenceTime Class="CodeUnitValue">
						<Code><![CDATA[0]]></Code>
						<Unit Class="TimeUnits"><![CDATA[SECOND]]></Unit>
					</OccurrenceTime>
					<RecurrenceCode Class="CodeUnitValue">
						<Code><![CDATA[1]]></Code>
						<Unit Class="TimeUnits"><![CDATA[SECOND]]></Unit>
					</RecurrenceCode>
					<Value><![CDATA[]]></Value>
					<NumberOfIntervals>1000</NumberOfIntervals>
					<MinMaxAutodetect>true</MinMaxAutodetect>
					<RangeMinExpression><![CDATA[0]]></RangeMinExpression>
					<RangeMaxExpression><![CDATA[1]]></RangeMaxExpression>
					<InitialIntervalSize><![CDATA[1000]]></InitialIntervalSize>
					<CalculateCDF>true</CalculateCDF>
					<CalculatePercentiles>false</CalculatePercentiles>
					<LowPercent>10</LowPercent>
					<HighPercent>10</HighPercent>
					<Title><![CDATA[]]></Title>
				</HistogramData>
			</AnalysisData>

			<Presentation>
				<Text>
					<Id>1694589603852</Id>
					<Name><![CDATA[text]]></Name>
					<X>40</X><Y>30</Y>
					<Label><X>10</X><Y>0</Y></Label>
					<PublicFlag>true</PublicFlag>
					<PresentationFlag>true</PresentationFlag>
					<ShowLabel>false</ShowLabel>
					<DrawMode>SHAPE_DRAW_2D3D</DrawMode>
					<EmbeddedIcon>false</EmbeddedIcon>
					<Z>0</Z>
					<Rotation>0.0</Rotation>
					<Color>-12490271</Color>
					<Text><![CDATA[Model10 : MonteCarlo]]></Text>
					<Font>
						<Name>SansSerif</Name>
						<Size>24</Size>
						<Style>0</Style>
					</Font>
					<Alignment>LEFT</Alignment>
				</Text>
				<Text>
					<Id>1694589603853</Id>
					<Name><![CDATA[text1]]></Name>
					<X>50</X><Y>80</Y>
					<Label><X>10</X><Y>0</Y></Label>
					<PublicFlag>true</PublicFlag>
					<PresentationFlag>true</PresentationFlag>
					<ShowLabel>false</ShowLabel>
					<DrawMode>SHAPE_DRAW_2D3D</DrawMode>
					<EmbeddedIcon>false</EmbeddedIcon>
					<Z>0</Z>
					<Rotation>0.0</Rotation>
					<Color>-12171190</Color>
					<Text><![CDATA[迭代：]]></Text>
					<Font>
						<Name>SansSerif</Name>
						<Size>12</Size>
						<Style>0</Style>
					</Font>
					<Alignment>LEFT</Alignment>
				</Text>
				<Text>
					<Id>1694589603854</Id>
					<Name><![CDATA[text2]]></Name>
					<X>240</X><Y>80</Y>
					<Label><X>10</X><Y>0</Y></Label>
					<PublicFlag>true</PublicFlag>
					<PresentationFlag>true</PresentationFlag>
					<ShowLabel>false</ShowLabel>
					<DrawMode>SHAPE_DRAW_2D3D</DrawMode>
					<EmbeddedIcon>false</EmbeddedIcon>
					<Z>0</Z>
					<Rotation>0.0</Rotation>
					<Color>-12042869</Color>
					<Text><![CDATA[?]]></Text>
					<TextCode><![CDATA[format( getNumberOfCompletedIterations() )]]></TextCode>
					<Font>
						<Name>SansSerif</Name>
						<Size>12</Size>
						<Style>0</Style>
					</Font>
					<Alignment>RIGHT</Alignment>
				</Text>
				<Text>
					<Id>1694589603855</Id>
					<Name><![CDATA[text3]]></Name>
					<X>50</X><Y>110</Y>
					<Label><X>10</X><Y>0</Y></Label>
					<PublicFlag>true</PublicFlag>
					<PresentationFlag>true</PresentationFlag>
					<ShowLabel>false</ShowLabel>
					<DrawMode>SHAPE_DRAW_2D3D</DrawMode>
					<EmbeddedIcon>false</EmbeddedIcon>
					<Z>0</Z>
					<Rotation>0.0</Rotation>
					<Color>-12566464</Color>
					<Text><![CDATA[参数]]></Text>
					<Font>
						<Name>SansSerif</Name>
						<Size>12</Size>
						<Style>1</Style>
					</Font>
					<Alignment>LEFT</Alignment>
				</Text>
				<Line>
					<Id>1694589603856</Id>
					<Name><![CDATA[line]]></Name>
					<X>40</X><Y>130</Y>
					<Label><X>10</X><Y>0</Y></Label>
					<PublicFlag>true</PublicFlag>
					<PresentationFlag>true</PresentationFlag>
					<ShowLabel>false</ShowLabel>
					<DrawMode>SHAPE_DRAW_2D3D</DrawMode>
					<EmbeddedIcon>false</EmbeddedIcon>
					<Z>0</Z>
					<ZHeight>10</ZHeight>
					<LineWidth>2</LineWidth>
					<LineColor>-12566464</LineColor>
					<LineMaterial>null</LineMaterial>
					<LineStyle>SOLID</LineStyle>
					<BeginArrowSize>1</BeginArrowSize>
					<BeginArrowStyle>0</BeginArrowStyle>
					<EndArrowSize>1</EndArrowSize>
					<EndArrowStyle>0</EndArrowStyle>
					<Dx>210</Dx>
					<Dy>0</Dy>
					<Dz>0</Dz>
				</Line>
				<Text>
					<Id>1694589603857</Id>
					<Name><![CDATA[text4]]></Name>
					<X>50</X><Y>150</Y>
					<Label><X>10</X><Y>0</Y></Label>
					<PublicFlag>true</PublicFlag>
					<PresentationFlag>true</PresentationFlag>
					<ShowLabel>false</ShowLabel>
					<DrawMode>SHAPE_DRAW_2D3D</DrawMode>
					<EmbeddedIcon>false</EmbeddedIcon>
					<Z>0</Z>
					<Rotation>0.0</Rotation>
					<Color>-12171190</Color>
					<Text><![CDATA[总人数G1]]></Text>
					<Font>
						<Name>SansSerif</Name>
						<Size>12</Size>
						<Style>0</Style>
					</Font>
					<Alignment>LEFT</Alignment>
				</Text>
				<Text>
					<Id>1694589603858</Id>
					<Name><![CDATA[text5]]></Name>
					<X>240</X><Y>150</Y>
					<Label><X>10</X><Y>0</Y></Label>
					<PublicFlag>true</PublicFlag>
					<PresentationFlag>true</PresentationFlag>
					<ShowLabel>false</ShowLabel>
					<DrawMode>SHAPE_DRAW_2D3D</DrawMode>
					<EmbeddedIcon>false</EmbeddedIcon>
					<Z>0</Z>
					<Rotation>0.0</Rotation>
					<Color>-12042869</Color>
					<Text><![CDATA[?]]></Text>
					<TextCode><![CDATA[format( 总人数G1 )]]></TextCode>
					<Font>
						<Name>SansSerif</Name>
						<Size>12</Size>
						<Style>0</Style>
					</Font>
					<Alignment>RIGHT</Alignment>
				</Text>
				<Rectangle>
					<Id>1694589603859</Id>
					<Name><![CDATA[rectangle]]></Name>
					<X>40</X><Y>170</Y>
					<Label><X>10</X><Y>0</Y></Label>
					<PublicFlag>true</PublicFlag>
					<PresentationFlag>true</PresentationFlag>
					<ShowLabel>false</ShowLabel>
					<DrawMode>SHAPE_DRAW_2D3D</DrawMode>
					<EmbeddedIcon>false</EmbeddedIcon>
					<Z>0</Z>
					<ZHeight>10</ZHeight>
					<LineWidth>1</LineWidth>
					<LineColor/>
					<LineMaterial>null</LineMaterial>
					<LineStyle>SOLID</LineStyle>
					<Width>210</Width>
					<Height>30</Height>
					<Rotation>0.0</Rotation>
					<FillColor>-657931</FillColor>
					<FillMaterial>null</FillMaterial>
				</Rectangle>
				<Text>
					<Id>1694589603860</Id>
					<Name><![CDATA[text6]]></Name>
					<X>50</X><Y>180</Y>
					<Label><X>10</X><Y>0</Y></Label>
					<PublicFlag>true</PublicFlag>
					<PresentationFlag>true</PresentationFlag>
					<ShowLabel>false</ShowLabel>
					<DrawMode>SHAPE_DRAW_2D3D</DrawMode>
					<EmbeddedIcon>false</EmbeddedIcon>
					<Z>0</Z>
					<Rotation>0.0</Rotation>
					<Color>-12171190</Color>
					<Text><![CDATA[创新系数G1]]></Text>
					<Font>
						<Name>SansSerif</Name>
						<Size>12</Size>
						<Style>0</Style>
					</Font>
					<Alignment>LEFT</Alignment>
				</Text>
				<Text>
					<Id>1694589603861</Id>
					<Name><![CDATA[text7]]></Name>
					<X>240</X><Y>180</Y>
					<Label><X>10</X><Y>0</Y></Label>
					<PublicFlag>true</PublicFlag>
					<PresentationFlag>true</PresentationFlag>
					<ShowLabel>false</ShowLabel>
					<DrawMode>SHAPE_DRAW_2D3D</DrawMode>
					<EmbeddedIcon>false</EmbeddedIcon>
					<Z>0</Z>
					<Rotation>0.0</Rotation>
					<Color>-12042869</Color>
					<Text><![CDATA[?]]></Text>
					<TextCode><![CDATA[format( 创新系数G1 )]]></TextCode>
					<Font>
						<Name>SansSerif</Name>
						<Size>12</Size>
						<Style>0</Style>
					</Font>
					<Alignment>RIGHT</Alignment>
				</Text>
				<Text>
					<Id>1694589603862</Id>
					<Name><![CDATA[text8]]></Name>
					<X>50</X><Y>210</Y>
					<Label><X>10</X><Y>0</Y></Label>
					<PublicFlag>true</PublicFlag>
					<PresentationFlag>true</PresentationFlag>
					<ShowLabel>false</ShowLabel>
					<DrawMode>SHAPE_DRAW_2D3D</DrawMode>
					<EmbeddedIcon>false</EmbeddedIcon>
					<Z>0</Z>
					<Rotation>0.0</Rotation>
					<Color>-12171190</Color>
					<Text><![CDATA[模仿系数G1]]></Text>
					<Font>
						<Name>SansSerif</Name>
						<Size>12</Size>
						<Style>0</Style>
					</Font>
					<Alignment>LEFT</Alignment>
				</Text>
				<Text>
					<Id>1694589603863</Id>
					<Name><![CDATA[text9]]></Name>
					<X>240</X><Y>210</Y>
					<Label><X>10</X><Y>0</Y></Label>
					<PublicFlag>true</PublicFlag>
					<PresentationFlag>true</PresentationFlag>
					<ShowLabel>false</ShowLabel>
					<DrawMode>SHAPE_DRAW_2D3D</DrawMode>
					<EmbeddedIcon>false</EmbeddedIcon>
					<Z>0</Z>
					<Rotation>0.0</Rotation>
					<Color>-12042869</Color>
					<Text><![CDATA[?]]></Text>
					<TextCode><![CDATA[format( 模仿系数G1 )]]></TextCode>
					<Font>
						<Name>SansSerif</Name>
						<Size>12</Size>
						<Style>0</Style>
					</Font>
					<Alignment>RIGHT</Alignment>
				</Text>
				<Rectangle>
					<Id>1694589603864</Id>
					<Name><![CDATA[rectangle1]]></Name>
					<X>40</X><Y>230</Y>
					<Label><X>10</X><Y>0</Y></Label>
					<PublicFlag>true</PublicFlag>
					<PresentationFlag>true</PresentationFlag>
					<ShowLabel>false</ShowLabel>
					<DrawMode>SHAPE_DRAW_2D3D</DrawMode>
					<EmbeddedIcon>false</EmbeddedIcon>
					<Z>0</Z>
					<ZHeight>10</ZHeight>
					<LineWidth>1</LineWidth>
					<LineColor/>
					<LineMaterial>null</LineMaterial>
					<LineStyle>SOLID</LineStyle>
					<Width>210</Width>
					<Height>30</Height>
					<Rotation>0.0</Rotation>
					<FillColor>-657931</FillColor>
					<FillMaterial>null</FillMaterial>
				</Rectangle>
				<Text>
					<Id>1694589603865</Id>
					<Name><![CDATA[text10]]></Name>
					<X>50</X><Y>240</Y>
					<Label><X>10</X><Y>0</Y></Label>
					<PublicFlag>true</PublicFlag>
					<PresentationFlag>true</PresentationFlag>
					<ShowLabel>false</ShowLabel>
					<DrawMode>SHAPE_DRAW_2D3D</DrawMode>
					<EmbeddedIcon>false</EmbeddedIcon>
					<Z>0</Z>
					<Rotation>0.0</Rotation>
					<Color>-12171190</Color>
					<Text><![CDATA[总人数G2]]></Text>
					<Font>
						<Name>SansSerif</Name>
						<Size>12</Size>
						<Style>0</Style>
					</Font>
					<Alignment>LEFT</Alignment>
				</Text>
				<Text>
					<Id>1694589603866</Id>
					<Name><![CDATA[text11]]></Name>
					<X>240</X><Y>240</Y>
					<Label><X>10</X><Y>0</Y></Label>
					<PublicFlag>true</PublicFlag>
					<PresentationFlag>true</PresentationFlag>
					<ShowLabel>false</ShowLabel>
					<DrawMode>SHAPE_DRAW_2D3D</DrawMode>
					<EmbeddedIcon>false</EmbeddedIcon>
					<Z>0</Z>
					<Rotation>0.0</Rotation>
					<Color>-12042869</Color>
					<Text><![CDATA[?]]></Text>
					<TextCode><![CDATA[format( 总人数G2 )]]></TextCode>
					<Font>
						<Name>SansSerif</Name>
						<Size>12</Size>
						<Style>0</Style>
					</Font>
					<Alignment>RIGHT</Alignment>
				</Text>
				<Text>
					<Id>1694589603867</Id>
					<Name><![CDATA[text12]]></Name>
					<X>50</X><Y>270</Y>
					<Label><X>10</X><Y>0</Y></Label>
					<PublicFlag>true</PublicFlag>
					<PresentationFlag>true</PresentationFlag>
					<ShowLabel>false</ShowLabel>
					<DrawMode>SHAPE_DRAW_2D3D</DrawMode>
					<EmbeddedIcon>false</EmbeddedIcon>
					<Z>0</Z>
					<Rotation>0.0</Rotation>
					<Color>-12171190</Color>
					<Text><![CDATA[模仿系数G2]]></Text>
					<Font>
						<Name>SansSerif</Name>
						<Size>12</Size>
						<Style>0</Style>
					</Font>
					<Alignment>LEFT</Alignment>
				</Text>
				<Text>
					<Id>1694589603868</Id>
					<Name><![CDATA[text13]]></Name>
					<X>240</X><Y>270</Y>
					<Label><X>10</X><Y>0</Y></Label>
					<PublicFlag>true</PublicFlag>
					<PresentationFlag>true</PresentationFlag>
					<ShowLabel>false</ShowLabel>
					<DrawMode>SHAPE_DRAW_2D3D</DrawMode>
					<EmbeddedIcon>false</EmbeddedIcon>
					<Z>0</Z>
					<Rotation>0.0</Rotation>
					<Color>-12042869</Color>
					<Text><![CDATA[?]]></Text>
					<TextCode><![CDATA[format( 模仿系数G2 )]]></TextCode>
					<Font>
						<Name>SansSerif</Name>
						<Size>12</Size>
						<Style>0</Style>
					</Font>
					<Alignment>RIGHT</Alignment>
				</Text>
				<Rectangle>
					<Id>1694589603869</Id>
					<Name><![CDATA[rectangle2]]></Name>
					<X>40</X><Y>290</Y>
					<Label><X>10</X><Y>0</Y></Label>
					<PublicFlag>true</PublicFlag>
					<PresentationFlag>true</PresentationFlag>
					<ShowLabel>false</ShowLabel>
					<DrawMode>SHAPE_DRAW_2D3D</DrawMode>
					<EmbeddedIcon>false</EmbeddedIcon>
					<Z>0</Z>
					<ZHeight>10</ZHeight>
					<LineWidth>1</LineWidth>
					<LineColor/>
					<LineMaterial>null</LineMaterial>
					<LineStyle>SOLID</LineStyle>
					<Width>210</Width>
					<Height>30</Height>
					<Rotation>0.0</Rotation>
					<FillColor>-657931</FillColor>
					<FillMaterial>null</FillMaterial>
				</Rectangle>
				<Text>
					<Id>1694589603870</Id>
					<Name><![CDATA[text14]]></Name>
					<X>50</X><Y>300</Y>
					<Label><X>10</X><Y>0</Y></Label>
					<PublicFlag>true</PublicFlag>
					<PresentationFlag>true</PresentationFlag>
					<ShowLabel>false</ShowLabel>
					<DrawMode>SHAPE_DRAW_2D3D</DrawMode>
					<EmbeddedIcon>false</EmbeddedIcon>
					<Z>0</Z>
					<Rotation>0.0</Rotation>
					<Color>-12171190</Color>
					<Text><![CDATA[创新系数G2]]></Text>
					<Font>
						<Name>SansSerif</Name>
						<Size>12</Size>
						<Style>0</Style>
					</Font>
					<Alignment>LEFT</Alignment>
				</Text>
				<Text>
					<Id>1694589603871</Id>
					<Name><![CDATA[text15]]></Name>
					<X>240</X><Y>300</Y>
					<Label><X>10</X><Y>0</Y></Label>
					<PublicFlag>true</PublicFlag>
					<PresentationFlag>true</PresentationFlag>
					<ShowLabel>false</ShowLabel>
					<DrawMode>SHAPE_DRAW_2D3D</DrawMode>
					<EmbeddedIcon>false</EmbeddedIcon>
					<Z>0</Z>
					<Rotation>0.0</Rotation>
					<Color>-12042869</Color>
					<Text><![CDATA[?]]></Text>
					<TextCode><![CDATA[format( 创新系数G2 )]]></TextCode>
					<Font>
						<Name>SansSerif</Name>
						<Size>12</Size>
						<Style>0</Style>
					</Font>
					<Alignment>RIGHT</Alignment>
				</Text>
				<Text>
					<Id>1694589603872</Id>
					<Name><![CDATA[text16]]></Name>
					<X>50</X><Y>330</Y>
					<Label><X>10</X><Y>0</Y></Label>
					<PublicFlag>true</PublicFlag>
					<PresentationFlag>true</PresentationFlag>
					<ShowLabel>false</ShowLabel>
					<DrawMode>SHAPE_DRAW_2D3D</DrawMode>
					<EmbeddedIcon>false</EmbeddedIcon>
					<Z>0</Z>
					<Rotation>0.0</Rotation>
					<Color>-12171190</Color>
					<Text><![CDATA[上市时间]]></Text>
					<Font>
						<Name>SansSerif</Name>
						<Size>12</Size>
						<Style>0</Style>
					</Font>
					<Alignment>LEFT</Alignment>
				</Text>
				<Text>
					<Id>1694589603873</Id>
					<Name><![CDATA[text17]]></Name>
					<X>240</X><Y>330</Y>
					<Label><X>10</X><Y>0</Y></Label>
					<PublicFlag>true</PublicFlag>
					<PresentationFlag>true</PresentationFlag>
					<ShowLabel>false</ShowLabel>
					<DrawMode>SHAPE_DRAW_2D3D</DrawMode>
					<EmbeddedIcon>false</EmbeddedIcon>
					<Z>0</Z>
					<Rotation>0.0</Rotation>
					<Color>-12042869</Color>
					<Text><![CDATA[?]]></Text>
					<TextCode><![CDATA[format( 上市时间 )]]></TextCode>
					<Font>
						<Name>SansSerif</Name>
						<Size>12</Size>
						<Style>0</Style>
					</Font>
					<Alignment>RIGHT</Alignment>
				</Text>
				<Rectangle>
					<Id>1694589603874</Id>
					<Name><![CDATA[rectangle3]]></Name>
					<X>40</X><Y>350</Y>
					<Label><X>10</X><Y>0</Y></Label>
					<PublicFlag>true</PublicFlag>
					<PresentationFlag>true</PresentationFlag>
					<ShowLabel>false</ShowLabel>
					<DrawMode>SHAPE_DRAW_2D3D</DrawMode>
					<EmbeddedIcon>false</EmbeddedIcon>
					<Z>0</Z>
					<ZHeight>10</ZHeight>
					<LineWidth>1</LineWidth>
					<LineColor/>
					<LineMaterial>null</LineMaterial>
					<LineStyle>SOLID</LineStyle>
					<Width>210</Width>
					<Height>30</Height>
					<Rotation>0.0</Rotation>
					<FillColor>-657931</FillColor>
					<FillMaterial>null</FillMaterial>
				</Rectangle>
				<Text>
					<Id>1694589603875</Id>
					<Name><![CDATA[text18]]></Name>
					<X>50</X><Y>360</Y>
					<Label><X>10</X><Y>0</Y></Label>
					<PublicFlag>true</PublicFlag>
					<PresentationFlag>true</PresentationFlag>
					<ShowLabel>false</ShowLabel>
					<DrawMode>SHAPE_DRAW_2D3D</DrawMode>
					<EmbeddedIcon>false</EmbeddedIcon>
					<Z>0</Z>
					<Rotation>0.0</Rotation>
					<Color>-12171190</Color>
					<Text><![CDATA[总时间1]]></Text>
					<Font>
						<Name>SansSerif</Name>
						<Size>12</Size>
						<Style>0</Style>
					</Font>
					<Alignment>LEFT</Alignment>
				</Text>
				<Text>
					<Id>1694589603876</Id>
					<Name><![CDATA[text19]]></Name>
					<X>240</X><Y>360</Y>
					<Label><X>10</X><Y>0</Y></Label>
					<PublicFlag>true</PublicFlag>
					<PresentationFlag>true</PresentationFlag>
					<ShowLabel>false</ShowLabel>
					<DrawMode>SHAPE_DRAW_2D3D</DrawMode>
					<EmbeddedIcon>false</EmbeddedIcon>
					<Z>0</Z>
					<Rotation>0.0</Rotation>
					<Color>-12042869</Color>
					<Text><![CDATA[?]]></Text>
					<TextCode><![CDATA[format( 总时间1 )]]></TextCode>
					<Font>
						<Name>SansSerif</Name>
						<Size>12</Size>
						<Style>0</Style>
					</Font>
					<Alignment>RIGHT</Alignment>
				</Text>
				<Text>
					<Id>1694589603877</Id>
					<Name><![CDATA[text20]]></Name>
					<X>50</X><Y>390</Y>
					<Label><X>10</X><Y>0</Y></Label>
					<PublicFlag>true</PublicFlag>
					<PresentationFlag>true</PresentationFlag>
					<ShowLabel>false</ShowLabel>
					<DrawMode>SHAPE_DRAW_2D3D</DrawMode>
					<EmbeddedIcon>false</EmbeddedIcon>
					<Z>0</Z>
					<Rotation>0.0</Rotation>
					<Color>-12171190</Color>
					<Text><![CDATA[总时间2]]></Text>
					<Font>
						<Name>SansSerif</Name>
						<Size>12</Size>
						<Style>0</Style>
					</Font>
					<Alignment>LEFT</Alignment>
				</Text>
				<Text>
					<Id>1694589603878</Id>
					<Name><![CDATA[text21]]></Name>
					<X>240</X><Y>390</Y>
					<Label><X>10</X><Y>0</Y></Label>
					<PublicFlag>true</PublicFlag>
					<PresentationFlag>true</PresentationFlag>
					<ShowLabel>false</ShowLabel>
					<DrawMode>SHAPE_DRAW_2D3D</DrawMode>
					<EmbeddedIcon>false</EmbeddedIcon>
					<Z>0</Z>
					<Rotation>0.0</Rotation>
					<Color>-12042869</Color>
					<Text><![CDATA[?]]></Text>
					<TextCode><![CDATA[format( 总时间2 )]]></TextCode>
					<Font>
						<Name>SansSerif</Name>
						<Size>12</Size>
						<Style>0</Style>
					</Font>
					<Alignment>RIGHT</Alignment>
				</Text>
				<Rectangle>
					<Id>1694589603879</Id>
					<Name><![CDATA[rectangle4]]></Name>
					<X>40</X><Y>410</Y>
					<Label><X>10</X><Y>0</Y></Label>
					<PublicFlag>true</PublicFlag>
					<PresentationFlag>true</PresentationFlag>
					<ShowLabel>false</ShowLabel>
					<DrawMode>SHAPE_DRAW_2D3D</DrawMode>
					<EmbeddedIcon>false</EmbeddedIcon>
					<Z>0</Z>
					<ZHeight>10</ZHeight>
					<LineWidth>1</LineWidth>
					<LineColor/>
					<LineMaterial>null</LineMaterial>
					<LineStyle>SOLID</LineStyle>
					<Width>210</Width>
					<Height>30</Height>
					<Rotation>0.0</Rotation>
					<FillColor>-657931</FillColor>
					<FillMaterial>null</FillMaterial>
				</Rectangle>
				<Text>
					<Id>1694589603880</Id>
					<Name><![CDATA[text22]]></Name>
					<X>50</X><Y>420</Y>
					<Label><X>10</X><Y>0</Y></Label>
					<PublicFlag>true</PublicFlag>
					<PresentationFlag>true</PresentationFlag>
					<ShowLabel>false</ShowLabel>
					<DrawMode>SHAPE_DRAW_2D3D</DrawMode>
					<EmbeddedIcon>false</EmbeddedIcon>
					<Z>0</Z>
					<Rotation>0.0</Rotation>
					<Color>-12171190</Color>
					<Text><![CDATA[调节系数]]></Text>
					<Font>
						<Name>SansSerif</Name>
						<Size>12</Size>
						<Style>0</Style>
					</Font>
					<Alignment>LEFT</Alignment>
				</Text>
				<Text>
					<Id>1694589603881</Id>
					<Name><![CDATA[text23]]></Name>
					<X>240</X><Y>420</Y>
					<Label><X>10</X><Y>0</Y></Label>
					<PublicFlag>true</PublicFlag>
					<PresentationFlag>true</PresentationFlag>
					<ShowLabel>false</ShowLabel>
					<DrawMode>SHAPE_DRAW_2D3D</DrawMode>
					<EmbeddedIcon>false</EmbeddedIcon>
					<Z>0</Z>
					<Rotation>0.0</Rotation>
					<Color>-12042869</Color>
					<Text><![CDATA[?]]></Text>
					<TextCode><![CDATA[format( 调节系数 )]]></TextCode>
					<Font>
						<Name>SansSerif</Name>
						<Size>12</Size>
						<Style>0</Style>
					</Font>
					<Alignment>RIGHT</Alignment>
				</Text>
				<Text>
					<Id>1694589603882</Id>
					<Name><![CDATA[text24]]></Name>
					<X>50</X><Y>450</Y>
					<Label><X>10</X><Y>0</Y></Label>
					<PublicFlag>true</PublicFlag>
					<PresentationFlag>true</PresentationFlag>
					<ShowLabel>false</ShowLabel>
					<DrawMode>SHAPE_DRAW_2D3D</DrawMode>
					<EmbeddedIcon>false</EmbeddedIcon>
					<Z>0</Z>
					<Rotation>0.0</Rotation>
					<Color>-12171190</Color>
					<Text><![CDATA[价格G1]]></Text>
					<Font>
						<Name>SansSerif</Name>
						<Size>12</Size>
						<Style>0</Style>
					</Font>
					<Alignment>LEFT</Alignment>
				</Text>
				<Text>
					<Id>1694589603883</Id>
					<Name><![CDATA[text25]]></Name>
					<X>240</X><Y>450</Y>
					<Label><X>10</X><Y>0</Y></Label>
					<PublicFlag>true</PublicFlag>
					<PresentationFlag>true</PresentationFlag>
					<ShowLabel>false</ShowLabel>
					<DrawMode>SHAPE_DRAW_2D3D</DrawMode>
					<EmbeddedIcon>false</EmbeddedIcon>
					<Z>0</Z>
					<Rotation>0.0</Rotation>
					<Color>-12042869</Color>
					<Text><![CDATA[?]]></Text>
					<TextCode><![CDATA[format( 价格G1 )]]></TextCode>
					<Font>
						<Name>SansSerif</Name>
						<Size>12</Size>
						<Style>0</Style>
					</Font>
					<Alignment>RIGHT</Alignment>
				</Text>
				<Rectangle>
					<Id>1694589603884</Id>
					<Name><![CDATA[rectangle5]]></Name>
					<X>40</X><Y>470</Y>
					<Label><X>10</X><Y>0</Y></Label>
					<PublicFlag>true</PublicFlag>
					<PresentationFlag>true</PresentationFlag>
					<ShowLabel>false</ShowLabel>
					<DrawMode>SHAPE_DRAW_2D3D</DrawMode>
					<EmbeddedIcon>false</EmbeddedIcon>
					<Z>0</Z>
					<ZHeight>10</ZHeight>
					<LineWidth>1</LineWidth>
					<LineColor/>
					<LineMaterial>null</LineMaterial>
					<LineStyle>SOLID</LineStyle>
					<Width>210</Width>
					<Height>30</Height>
					<Rotation>0.0</Rotation>
					<FillColor>-657931</FillColor>
					<FillMaterial>null</FillMaterial>
				</Rectangle>
				<Text>
					<Id>1694589603885</Id>
					<Name><![CDATA[text26]]></Name>
					<X>50</X><Y>480</Y>
					<Label><X>10</X><Y>0</Y></Label>
					<PublicFlag>true</PublicFlag>
					<PresentationFlag>true</PresentationFlag>
					<ShowLabel>false</ShowLabel>
					<DrawMode>SHAPE_DRAW_2D3D</DrawMode>
					<EmbeddedIcon>false</EmbeddedIcon>
					<Z>0</Z>
					<Rotation>0.0</Rotation>
					<Color>-12171190</Color>
					<Text><![CDATA[价格G2]]></Text>
					<Font>
						<Name>SansSerif</Name>
						<Size>12</Size>
						<Style>0</Style>
					</Font>
					<Alignment>LEFT</Alignment>
				</Text>
				<Text>
					<Id>1694589603886</Id>
					<Name><![CDATA[text27]]></Name>
					<X>240</X><Y>480</Y>
					<Label><X>10</X><Y>0</Y></Label>
					<PublicFlag>true</PublicFlag>
					<PresentationFlag>true</PresentationFlag>
					<ShowLabel>false</ShowLabel>
					<DrawMode>SHAPE_DRAW_2D3D</DrawMode>
					<EmbeddedIcon>false</EmbeddedIcon>
					<Z>0</Z>
					<Rotation>0.0</Rotation>
					<Color>-12042869</Color>
					<Text><![CDATA[?]]></Text>
					<TextCode><![CDATA[format( 价格G2 )]]></TextCode>
					<Font>
						<Name>SansSerif</Name>
						<Size>12</Size>
						<Style>0</Style>
					</Font>
					<Alignment>RIGHT</Alignment>
				</Text>
				<Text>
					<Id>1694589603887</Id>
					<Name><![CDATA[text28]]></Name>
					<X>50</X><Y>510</Y>
					<Label><X>10</X><Y>0</Y></Label>
					<PublicFlag>true</PublicFlag>
					<PresentationFlag>true</PresentationFlag>
					<ShowLabel>false</ShowLabel>
					<DrawMode>SHAPE_DRAW_2D3D</DrawMode>
					<EmbeddedIcon>false</EmbeddedIcon>
					<Z>0</Z>
					<Rotation>0.0</Rotation>
					<Color>-12171190</Color>
					<Text><![CDATA[贴现因子]]></Text>
					<Font>
						<Name>SansSerif</Name>
						<Size>12</Size>
						<Style>0</Style>
					</Font>
					<Alignment>LEFT</Alignment>
				</Text>
				<Text>
					<Id>1694589603888</Id>
					<Name><![CDATA[text29]]></Name>
					<X>240</X><Y>510</Y>
					<Label><X>10</X><Y>0</Y></Label>
					<PublicFlag>true</PublicFlag>
					<PresentationFlag>true</PresentationFlag>
					<ShowLabel>false</ShowLabel>
					<DrawMode>SHAPE_DRAW_2D3D</DrawMode>
					<EmbeddedIcon>false</EmbeddedIcon>
					<Z>0</Z>
					<Rotation>0.0</Rotation>
					<Color>-12042869</Color>
					<Text><![CDATA[?]]></Text>
					<TextCode><![CDATA[format( 贴现因子 )]]></TextCode>
					<Font>
						<Name>SansSerif</Name>
						<Size>12</Size>
						<Style>0</Style>
					</Font>
					<Alignment>RIGHT</Alignment>
				</Text>
				<Rectangle>
					<Id>1694589603889</Id>
					<Name><![CDATA[rectangle6]]></Name>
					<X>40</X><Y>530</Y>
					<Label><X>10</X><Y>0</Y></Label>
					<PublicFlag>true</PublicFlag>
					<PresentationFlag>true</PresentationFlag>
					<ShowLabel>false</ShowLabel>
					<DrawMode>SHAPE_DRAW_2D3D</DrawMode>
					<EmbeddedIcon>false</EmbeddedIcon>
					<Z>0</Z>
					<ZHeight>10</ZHeight>
					<LineWidth>1</LineWidth>
					<LineColor/>
					<LineMaterial>null</LineMaterial>
					<LineStyle>SOLID</LineStyle>
					<Width>210</Width>
					<Height>30</Height>
					<Rotation>0.0</Rotation>
					<FillColor>-657931</FillColor>
					<FillMaterial>null</FillMaterial>
				</Rectangle>
				<Text>
					<Id>1694589603890</Id>
					<Name><![CDATA[text30]]></Name>
					<X>50</X><Y>540</Y>
					<Label><X>10</X><Y>0</Y></Label>
					<PublicFlag>true</PublicFlag>
					<PresentationFlag>true</PresentationFlag>
					<ShowLabel>false</ShowLabel>
					<DrawMode>SHAPE_DRAW_2D3D</DrawMode>
					<EmbeddedIcon>false</EmbeddedIcon>
					<Z>0</Z>
					<Rotation>0.0</Rotation>
					<Color>-12171190</Color>
					<Text><![CDATA[折扣系数]]></Text>
					<Font>
						<Name>SansSerif</Name>
						<Size>12</Size>
						<Style>0</Style>
					</Font>
					<Alignment>LEFT</Alignment>
				</Text>
				<Text>
					<Id>1694589603891</Id>
					<Name><![CDATA[text31]]></Name>
					<X>240</X><Y>540</Y>
					<Label><X>10</X><Y>0</Y></Label>
					<PublicFlag>true</PublicFlag>
					<PresentationFlag>true</PresentationFlag>
					<ShowLabel>false</ShowLabel>
					<DrawMode>SHAPE_DRAW_2D3D</DrawMode>
					<EmbeddedIcon>false</EmbeddedIcon>
					<Z>0</Z>
					<Rotation>0.0</Rotation>
					<Color>-12042869</Color>
					<Text><![CDATA[?]]></Text>
					<TextCode><![CDATA[format( 折扣系数 )]]></TextCode>
					<Font>
						<Name>SansSerif</Name>
						<Size>12</Size>
						<Style>0</Style>
					</Font>
					<Alignment>RIGHT</Alignment>
				</Text>
				<Text>
					<Id>1694589603892</Id>
					<Name><![CDATA[text32]]></Name>
					<X>50</X><Y>570</Y>
					<Label><X>10</X><Y>0</Y></Label>
					<PublicFlag>true</PublicFlag>
					<PresentationFlag>true</PresentationFlag>
					<ShowLabel>false</ShowLabel>
					<DrawMode>SHAPE_DRAW_2D3D</DrawMode>
					<EmbeddedIcon>false</EmbeddedIcon>
					<Z>0</Z>
					<Rotation>0.0</Rotation>
					<Color>-12171190</Color>
					<Text><![CDATA[质量水平G1]]></Text>
					<Font>
						<Name>SansSerif</Name>
						<Size>12</Size>
						<Style>0</Style>
					</Font>
					<Alignment>LEFT</Alignment>
				</Text>
				<Text>
					<Id>1694589603893</Id>
					<Name><![CDATA[text33]]></Name>
					<X>240</X><Y>570</Y>
					<Label><X>10</X><Y>0</Y></Label>
					<PublicFlag>true</PublicFlag>
					<PresentationFlag>true</PresentationFlag>
					<ShowLabel>false</ShowLabel>
					<DrawMode>SHAPE_DRAW_2D3D</DrawMode>
					<EmbeddedIcon>false</EmbeddedIcon>
					<Z>0</Z>
					<Rotation>0.0</Rotation>
					<Color>-12042869</Color>
					<Text><![CDATA[?]]></Text>
					<TextCode><![CDATA[format( 质量水平G1 )]]></TextCode>
					<Font>
						<Name>SansSerif</Name>
						<Size>12</Size>
						<Style>0</Style>
					</Font>
					<Alignment>RIGHT</Alignment>
				</Text>
				<Rectangle>
					<Id>1694589603894</Id>
					<Name><![CDATA[rectangle7]]></Name>
					<X>40</X><Y>590</Y>
					<Label><X>10</X><Y>0</Y></Label>
					<PublicFlag>true</PublicFlag>
					<PresentationFlag>true</PresentationFlag>
					<ShowLabel>false</ShowLabel>
					<DrawMode>SHAPE_DRAW_2D3D</DrawMode>
					<EmbeddedIcon>false</EmbeddedIcon>
					<Z>0</Z>
					<ZHeight>10</ZHeight>
					<LineWidth>1</LineWidth>
					<LineColor/>
					<LineMaterial>null</LineMaterial>
					<LineStyle>SOLID</LineStyle>
					<Width>210</Width>
					<Height>30</Height>
					<Rotation>0.0</Rotation>
					<FillColor>-657931</FillColor>
					<FillMaterial>null</FillMaterial>
				</Rectangle>
				<Text>
					<Id>1694589603895</Id>
					<Name><![CDATA[text34]]></Name>
					<X>50</X><Y>600</Y>
					<Label><X>10</X><Y>0</Y></Label>
					<PublicFlag>true</PublicFlag>
					<PresentationFlag>true</PresentationFlag>
					<ShowLabel>false</ShowLabel>
					<DrawMode>SHAPE_DRAW_2D3D</DrawMode>
					<EmbeddedIcon>false</EmbeddedIcon>
					<Z>0</Z>
					<Rotation>0.0</Rotation>
					<Color>-12171190</Color>
					<Text><![CDATA[质量水平G2]]></Text>
					<Font>
						<Name>SansSerif</Name>
						<Size>12</Size>
						<Style>0</Style>
					</Font>
					<Alignment>LEFT</Alignment>
				</Text>
				<Text>
					<Id>1694589603896</Id>
					<Name><![CDATA[text35]]></Name>
					<X>240</X><Y>600</Y>
					<Label><X>10</X><Y>0</Y></Label>
					<PublicFlag>true</PublicFlag>
					<PresentationFlag>true</PresentationFlag>
					<ShowLabel>false</ShowLabel>
					<DrawMode>SHAPE_DRAW_2D3D</DrawMode>
					<EmbeddedIcon>false</EmbeddedIcon>
					<Z>0</Z>
					<Rotation>0.0</Rotation>
					<Color>-12042869</Color>
					<Text><![CDATA[?]]></Text>
					<TextCode><![CDATA[format( 质量水平G2 )]]></TextCode>
					<Font>
						<Name>SansSerif</Name>
						<Size>12</Size>
						<Style>0</Style>
					</Font>
					<Alignment>RIGHT</Alignment>
				</Text>
				<Text>
					<Id>1694589603897</Id>
					<Name><![CDATA[text36]]></Name>
					<X>50</X><Y>630</Y>
					<Label><X>10</X><Y>0</Y></Label>
					<PublicFlag>true</PublicFlag>
					<PresentationFlag>true</PresentationFlag>
					<ShowLabel>false</ShowLabel>
					<DrawMode>SHAPE_DRAW_2D3D</DrawMode>
					<EmbeddedIcon>false</EmbeddedIcon>
					<Z>0</Z>
					<Rotation>0.0</Rotation>
					<Color>-12171190</Color>
					<Text><![CDATA[订货提前期]]></Text>
					<Font>
						<Name>SansSerif</Name>
						<Size>12</Size>
						<Style>0</Style>
					</Font>
					<Alignment>LEFT</Alignment>
				</Text>
				<Text>
					<Id>1694589603898</Id>
					<Name><![CDATA[text37]]></Name>
					<X>240</X><Y>630</Y>
					<Label><X>10</X><Y>0</Y></Label>
					<PublicFlag>true</PublicFlag>
					<PresentationFlag>true</PresentationFlag>
					<ShowLabel>false</ShowLabel>
					<DrawMode>SHAPE_DRAW_2D3D</DrawMode>
					<EmbeddedIcon>false</EmbeddedIcon>
					<Z>0</Z>
					<Rotation>0.0</Rotation>
					<Color>-12042869</Color>
					<Text><![CDATA[?]]></Text>
					<TextCode><![CDATA[format( 订货提前期 )]]></TextCode>
					<Font>
						<Name>SansSerif</Name>
						<Size>12</Size>
						<Style>0</Style>
					</Font>
					<Alignment>RIGHT</Alignment>
				</Text>
				<Rectangle>
					<Id>1694589603899</Id>
					<Name><![CDATA[rectangle8]]></Name>
					<X>40</X><Y>650</Y>
					<Label><X>10</X><Y>0</Y></Label>
					<PublicFlag>true</PublicFlag>
					<PresentationFlag>true</PresentationFlag>
					<ShowLabel>false</ShowLabel>
					<DrawMode>SHAPE_DRAW_2D3D</DrawMode>
					<EmbeddedIcon>false</EmbeddedIcon>
					<Z>0</Z>
					<ZHeight>10</ZHeight>
					<LineWidth>1</LineWidth>
					<LineColor/>
					<LineMaterial>null</LineMaterial>
					<LineStyle>SOLID</LineStyle>
					<Width>210</Width>
					<Height>30</Height>
					<Rotation>0.0</Rotation>
					<FillColor>-657931</FillColor>
					<FillMaterial>null</FillMaterial>
				</Rectangle>
				<Text>
					<Id>1694589603900</Id>
					<Name><![CDATA[text38]]></Name>
					<X>50</X><Y>660</Y>
					<Label><X>10</X><Y>0</Y></Label>
					<PublicFlag>true</PublicFlag>
					<PresentationFlag>true</PresentationFlag>
					<ShowLabel>false</ShowLabel>
					<DrawMode>SHAPE_DRAW_2D3D</DrawMode>
					<EmbeddedIcon>false</EmbeddedIcon>
					<Z>0</Z>
					<Rotation>0.0</Rotation>
					<Color>-12171190</Color>
					<Text><![CDATA[订货周期]]></Text>
					<Font>
						<Name>SansSerif</Name>
						<Size>12</Size>
						<Style>0</Style>
					</Font>
					<Alignment>LEFT</Alignment>
				</Text>
				<Text>
					<Id>1694589603901</Id>
					<Name><![CDATA[text39]]></Name>
					<X>240</X><Y>660</Y>
					<Label><X>10</X><Y>0</Y></Label>
					<PublicFlag>true</PublicFlag>
					<PresentationFlag>true</PresentationFlag>
					<ShowLabel>false</ShowLabel>
					<DrawMode>SHAPE_DRAW_2D3D</DrawMode>
					<EmbeddedIcon>false</EmbeddedIcon>
					<Z>0</Z>
					<Rotation>0.0</Rotation>
					<Color>-12042869</Color>
					<Text><![CDATA[?]]></Text>
					<TextCode><![CDATA[format( 订货周期 )]]></TextCode>
					<Font>
						<Name>SansSerif</Name>
						<Size>12</Size>
						<Style>0</Style>
					</Font>
					<Alignment>RIGHT</Alignment>
				</Text>
				<Text>
					<Id>1694589603902</Id>
					<Name><![CDATA[text40]]></Name>
					<X>50</X><Y>690</Y>
					<Label><X>10</X><Y>0</Y></Label>
					<PublicFlag>true</PublicFlag>
					<PresentationFlag>true</PresentationFlag>
					<ShowLabel>false</ShowLabel>
					<DrawMode>SHAPE_DRAW_2D3D</DrawMode>
					<EmbeddedIcon>false</EmbeddedIcon>
					<Z>0</Z>
					<Rotation>0.0</Rotation>
					<Color>-12171190</Color>
					<Text><![CDATA[最大生产能力]]></Text>
					<Font>
						<Name>SansSerif</Name>
						<Size>12</Size>
						<Style>0</Style>
					</Font>
					<Alignment>LEFT</Alignment>
				</Text>
				<Text>
					<Id>1694589603903</Id>
					<Name><![CDATA[text41]]></Name>
					<X>240</X><Y>690</Y>
					<Label><X>10</X><Y>0</Y></Label>
					<PublicFlag>true</PublicFlag>
					<PresentationFlag>true</PresentationFlag>
					<ShowLabel>false</ShowLabel>
					<DrawMode>SHAPE_DRAW_2D3D</DrawMode>
					<EmbeddedIcon>false</EmbeddedIcon>
					<Z>0</Z>
					<Rotation>0.0</Rotation>
					<Color>-12042869</Color>
					<Text><![CDATA[?]]></Text>
					<TextCode><![CDATA[format( 最大生产能力 )]]></TextCode>
					<Font>
						<Name>SansSerif</Name>
						<Size>12</Size>
						<Style>0</Style>
					</Font>
					<Alignment>RIGHT</Alignment>
				</Text>
				<Rectangle>
					<Id>1694589603904</Id>
					<Name><![CDATA[rectangle9]]></Name>
					<X>40</X><Y>710</Y>
					<Label><X>10</X><Y>0</Y></Label>
					<PublicFlag>true</PublicFlag>
					<PresentationFlag>true</PresentationFlag>
					<ShowLabel>false</ShowLabel>
					<DrawMode>SHAPE_DRAW_2D3D</DrawMode>
					<EmbeddedIcon>false</EmbeddedIcon>
					<Z>0</Z>
					<ZHeight>10</ZHeight>
					<LineWidth>1</LineWidth>
					<LineColor/>
					<LineMaterial>null</LineMaterial>
					<LineStyle>SOLID</LineStyle>
					<Width>210</Width>
					<Height>30</Height>
					<Rotation>0.0</Rotation>
					<FillColor>-657931</FillColor>
					<FillMaterial>null</FillMaterial>
				</Rectangle>
				<Text>
					<Id>1694589603905</Id>
					<Name><![CDATA[text42]]></Name>
					<X>50</X><Y>720</Y>
					<Label><X>10</X><Y>0</Y></Label>
					<PublicFlag>true</PublicFlag>
					<PresentationFlag>true</PresentationFlag>
					<ShowLabel>false</ShowLabel>
					<DrawMode>SHAPE_DRAW_2D3D</DrawMode>
					<EmbeddedIcon>false</EmbeddedIcon>
					<Z>0</Z>
					<Rotation>0.0</Rotation>
					<Color>-12171190</Color>
					<Text><![CDATA[损耗系数]]></Text>
					<Font>
						<Name>SansSerif</Name>
						<Size>12</Size>
						<Style>0</Style>
					</Font>
					<Alignment>LEFT</Alignment>
				</Text>
				<Text>
					<Id>1694589603906</Id>
					<Name><![CDATA[text43]]></Name>
					<X>240</X><Y>720</Y>
					<Label><X>10</X><Y>0</Y></Label>
					<PublicFlag>true</PublicFlag>
					<PresentationFlag>true</PresentationFlag>
					<ShowLabel>false</ShowLabel>
					<DrawMode>SHAPE_DRAW_2D3D</DrawMode>
					<EmbeddedIcon>false</EmbeddedIcon>
					<Z>0</Z>
					<Rotation>0.0</Rotation>
					<Color>-12042869</Color>
					<Text><![CDATA[?]]></Text>
					<TextCode><![CDATA[format( 损耗系数 )]]></TextCode>
					<Font>
						<Name>SansSerif</Name>
						<Size>12</Size>
						<Style>0</Style>
					</Font>
					<Alignment>RIGHT</Alignment>
				</Text>
				<Text>
					<Id>1694589603907</Id>
					<Name><![CDATA[text44]]></Name>
					<X>50</X><Y>750</Y>
					<Label><X>10</X><Y>0</Y></Label>
					<PublicFlag>true</PublicFlag>
					<PresentationFlag>true</PresentationFlag>
					<ShowLabel>false</ShowLabel>
					<DrawMode>SHAPE_DRAW_2D3D</DrawMode>
					<EmbeddedIcon>false</EmbeddedIcon>
					<Z>0</Z>
					<Rotation>0.0</Rotation>
					<Color>-12171190</Color>
					<Text><![CDATA[调节系数1]]></Text>
					<Font>
						<Name>SansSerif</Name>
						<Size>12</Size>
						<Style>0</Style>
					</Font>
					<Alignment>LEFT</Alignment>
				</Text>
				<Text>
					<Id>1694589603908</Id>
					<Name><![CDATA[text45]]></Name>
					<X>240</X><Y>750</Y>
					<Label><X>10</X><Y>0</Y></Label>
					<PublicFlag>true</PublicFlag>
					<PresentationFlag>true</PresentationFlag>
					<ShowLabel>false</ShowLabel>
					<DrawMode>SHAPE_DRAW_2D3D</DrawMode>
					<EmbeddedIcon>false</EmbeddedIcon>
					<Z>0</Z>
					<Rotation>0.0</Rotation>
					<Color>-12042869</Color>
					<Text><![CDATA[?]]></Text>
					<TextCode><![CDATA[format( 调节系数1 )]]></TextCode>
					<Font>
						<Name>SansSerif</Name>
						<Size>12</Size>
						<Style>0</Style>
					</Font>
					<Alignment>RIGHT</Alignment>
				</Text>
				<Rectangle>
					<Id>1694589603909</Id>
					<Name><![CDATA[rectangle10]]></Name>
					<X>40</X><Y>770</Y>
					<Label><X>10</X><Y>0</Y></Label>
					<PublicFlag>true</PublicFlag>
					<PresentationFlag>true</PresentationFlag>
					<ShowLabel>false</ShowLabel>
					<DrawMode>SHAPE_DRAW_2D3D</DrawMode>
					<EmbeddedIcon>false</EmbeddedIcon>
					<Z>0</Z>
					<ZHeight>10</ZHeight>
					<LineWidth>1</LineWidth>
					<LineColor/>
					<LineMaterial>null</LineMaterial>
					<LineStyle>SOLID</LineStyle>
					<Width>210</Width>
					<Height>30</Height>
					<Rotation>0.0</Rotation>
					<FillColor>-657931</FillColor>
					<FillMaterial>null</FillMaterial>
				</Rectangle>
				<Text>
					<Id>1694589603910</Id>
					<Name><![CDATA[text46]]></Name>
					<X>50</X><Y>780</Y>
					<Label><X>10</X><Y>0</Y></Label>
					<PublicFlag>true</PublicFlag>
					<PresentationFlag>true</PresentationFlag>
					<ShowLabel>false</ShowLabel>
					<DrawMode>SHAPE_DRAW_2D3D</DrawMode>
					<EmbeddedIcon>false</EmbeddedIcon>
					<Z>0</Z>
					<Rotation>0.0</Rotation>
					<Color>-12171190</Color>
					<Text><![CDATA[调节系数2]]></Text>
					<Font>
						<Name>SansSerif</Name>
						<Size>12</Size>
						<Style>0</Style>
					</Font>
					<Alignment>LEFT</Alignment>
				</Text>
				<Text>
					<Id>1694589603911</Id>
					<Name><![CDATA[text47]]></Name>
					<X>240</X><Y>780</Y>
					<Label><X>10</X><Y>0</Y></Label>
					<PublicFlag>true</PublicFlag>
					<PresentationFlag>true</PresentationFlag>
					<ShowLabel>false</ShowLabel>
					<DrawMode>SHAPE_DRAW_2D3D</DrawMode>
					<EmbeddedIcon>false</EmbeddedIcon>
					<Z>0</Z>
					<Rotation>0.0</Rotation>
					<Color>-12042869</Color>
					<Text><![CDATA[?]]></Text>
					<TextCode><![CDATA[format( 调节系数2 )]]></TextCode>
					<Font>
						<Name>SansSerif</Name>
						<Size>12</Size>
						<Style>0</Style>
					</Font>
					<Alignment>RIGHT</Alignment>
				</Text>
				<Text>
					<Id>1694589603912</Id>
					<Name><![CDATA[text48]]></Name>
					<X>50</X><Y>810</Y>
					<Label><X>10</X><Y>0</Y></Label>
					<PublicFlag>true</PublicFlag>
					<PresentationFlag>true</PresentationFlag>
					<ShowLabel>false</ShowLabel>
					<DrawMode>SHAPE_DRAW_2D3D</DrawMode>
					<EmbeddedIcon>false</EmbeddedIcon>
					<Z>0</Z>
					<Rotation>0.0</Rotation>
					<Color>-12171190</Color>
					<Text><![CDATA[库存系数G1]]></Text>
					<Font>
						<Name>SansSerif</Name>
						<Size>12</Size>
						<Style>0</Style>
					</Font>
					<Alignment>LEFT</Alignment>
				</Text>
				<Text>
					<Id>1694589603913</Id>
					<Name><![CDATA[text49]]></Name>
					<X>240</X><Y>810</Y>
					<Label><X>10</X><Y>0</Y></Label>
					<PublicFlag>true</PublicFlag>
					<PresentationFlag>true</PresentationFlag>
					<ShowLabel>false</ShowLabel>
					<DrawMode>SHAPE_DRAW_2D3D</DrawMode>
					<EmbeddedIcon>false</EmbeddedIcon>
					<Z>0</Z>
					<Rotation>0.0</Rotation>
					<Color>-12042869</Color>
					<Text><![CDATA[?]]></Text>
					<TextCode><![CDATA[format( 库存系数G1 )]]></TextCode>
					<Font>
						<Name>SansSerif</Name>
						<Size>12</Size>
						<Style>0</Style>
					</Font>
					<Alignment>RIGHT</Alignment>
				</Text>
				<Rectangle>
					<Id>1694589603914</Id>
					<Name><![CDATA[rectangle11]]></Name>
					<X>40</X><Y>830</Y>
					<Label><X>10</X><Y>0</Y></Label>
					<PublicFlag>true</PublicFlag>
					<PresentationFlag>true</PresentationFlag>
					<ShowLabel>false</ShowLabel>
					<DrawMode>SHAPE_DRAW_2D3D</DrawMode>
					<EmbeddedIcon>false</EmbeddedIcon>
					<Z>0</Z>
					<ZHeight>10</ZHeight>
					<LineWidth>1</LineWidth>
					<LineColor/>
					<LineMaterial>null</LineMaterial>
					<LineStyle>SOLID</LineStyle>
					<Width>210</Width>
					<Height>30</Height>
					<Rotation>0.0</Rotation>
					<FillColor>-657931</FillColor>
					<FillMaterial>null</FillMaterial>
				</Rectangle>
				<Text>
					<Id>1694589603915</Id>
					<Name><![CDATA[text50]]></Name>
					<X>50</X><Y>840</Y>
					<Label><X>10</X><Y>0</Y></Label>
					<PublicFlag>true</PublicFlag>
					<PresentationFlag>true</PresentationFlag>
					<ShowLabel>false</ShowLabel>
					<DrawMode>SHAPE_DRAW_2D3D</DrawMode>
					<EmbeddedIcon>false</EmbeddedIcon>
					<Z>0</Z>
					<Rotation>0.0</Rotation>
					<Color>-12171190</Color>
					<Text><![CDATA[库存系数G2]]></Text>
					<Font>
						<Name>SansSerif</Name>
						<Size>12</Size>
						<Style>0</Style>
					</Font>
					<Alignment>LEFT</Alignment>
				</Text>
				<Text>
					<Id>1694589603916</Id>
					<Name><![CDATA[text51]]></Name>
					<X>240</X><Y>840</Y>
					<Label><X>10</X><Y>0</Y></Label>
					<PublicFlag>true</PublicFlag>
					<PresentationFlag>true</PresentationFlag>
					<ShowLabel>false</ShowLabel>
					<DrawMode>SHAPE_DRAW_2D3D</DrawMode>
					<EmbeddedIcon>false</EmbeddedIcon>
					<Z>0</Z>
					<Rotation>0.0</Rotation>
					<Color>-12042869</Color>
					<Text><![CDATA[?]]></Text>
					<TextCode><![CDATA[format( 库存系数G2 )]]></TextCode>
					<Font>
						<Name>SansSerif</Name>
						<Size>12</Size>
						<Style>0</Style>
					</Font>
					<Alignment>RIGHT</Alignment>
				</Text>
				<Text>
					<Id>1694589603917</Id>
					<Name><![CDATA[text52]]></Name>
					<X>50</X><Y>870</Y>
					<Label><X>10</X><Y>0</Y></Label>
					<PublicFlag>true</PublicFlag>
					<PresentationFlag>true</PresentationFlag>
					<ShowLabel>false</ShowLabel>
					<DrawMode>SHAPE_DRAW_2D3D</DrawMode>
					<EmbeddedIcon>false</EmbeddedIcon>
					<Z>0</Z>
					<Rotation>0.0</Rotation>
					<Color>-12171190</Color>
					<Text><![CDATA[成本系数]]></Text>
					<Font>
						<Name>SansSerif</Name>
						<Size>12</Size>
						<Style>0</Style>
					</Font>
					<Alignment>LEFT</Alignment>
				</Text>
				<Text>
					<Id>1694589603918</Id>
					<Name><![CDATA[text53]]></Name>
					<X>240</X><Y>870</Y>
					<Label><X>10</X><Y>0</Y></Label>
					<PublicFlag>true</PublicFlag>
					<PresentationFlag>true</PresentationFlag>
					<ShowLabel>false</ShowLabel>
					<DrawMode>SHAPE_DRAW_2D3D</DrawMode>
					<EmbeddedIcon>false</EmbeddedIcon>
					<Z>0</Z>
					<Rotation>0.0</Rotation>
					<Color>-12042869</Color>
					<Text><![CDATA[?]]></Text>
					<TextCode><![CDATA[format( 成本系数 )]]></TextCode>
					<Font>
						<Name>SansSerif</Name>
						<Size>12</Size>
						<Style>0</Style>
					</Font>
					<Alignment>RIGHT</Alignment>
				</Text>
				<Rectangle>
					<Id>1694589603919</Id>
					<Name><![CDATA[rectangle12]]></Name>
					<X>40</X><Y>890</Y>
					<Label><X>10</X><Y>0</Y></Label>
					<PublicFlag>true</PublicFlag>
					<PresentationFlag>true</PresentationFlag>
					<ShowLabel>false</ShowLabel>
					<DrawMode>SHAPE_DRAW_2D3D</DrawMode>
					<EmbeddedIcon>false</EmbeddedIcon>
					<Z>0</Z>
					<ZHeight>10</ZHeight>
					<LineWidth>1</LineWidth>
					<LineColor/>
					<LineMaterial>null</LineMaterial>
					<LineStyle>SOLID</LineStyle>
					<Width>210</Width>
					<Height>30</Height>
					<Rotation>0.0</Rotation>
					<FillColor>-657931</FillColor>
					<FillMaterial>null</FillMaterial>
				</Rectangle>
				<Text>
					<Id>1694589603920</Id>
					<Name><![CDATA[text54]]></Name>
					<X>50</X><Y>900</Y>
					<Label><X>10</X><Y>0</Y></Label>
					<PublicFlag>true</PublicFlag>
					<PresentationFlag>true</PresentationFlag>
					<ShowLabel>false</ShowLabel>
					<DrawMode>SHAPE_DRAW_2D3D</DrawMode>
					<EmbeddedIcon>false</EmbeddedIcon>
					<Z>0</Z>
					<Rotation>0.0</Rotation>
					<Color>-12171190</Color>
					<Text><![CDATA[缺货成本系数]]></Text>
					<Font>
						<Name>SansSerif</Name>
						<Size>12</Size>
						<Style>0</Style>
					</Font>
					<Alignment>LEFT</Alignment>
				</Text>
				<Text>
					<Id>1694589603921</Id>
					<Name><![CDATA[text55]]></Name>
					<X>240</X><Y>900</Y>
					<Label><X>10</X><Y>0</Y></Label>
					<PublicFlag>true</PublicFlag>
					<PresentationFlag>true</PresentationFlag>
					<ShowLabel>false</ShowLabel>
					<DrawMode>SHAPE_DRAW_2D3D</DrawMode>
					<EmbeddedIcon>false</EmbeddedIcon>
					<Z>0</Z>
					<Rotation>0.0</Rotation>
					<Color>-12042869</Color>
					<Text><![CDATA[?]]></Text>
					<TextCode><![CDATA[format( 缺货成本系数 )]]></TextCode>
					<Font>
						<Name>SansSerif</Name>
						<Size>12</Size>
						<Style>0</Style>
					</Font>
					<Alignment>RIGHT</Alignment>
				</Text>
				<Text>
					<Id>1694589603922</Id>
					<Name><![CDATA[text56]]></Name>
					<X>50</X><Y>930</Y>
					<Label><X>10</X><Y>0</Y></Label>
					<PublicFlag>true</PublicFlag>
					<PresentationFlag>true</PresentationFlag>
					<ShowLabel>false</ShowLabel>
					<DrawMode>SHAPE_DRAW_2D3D</DrawMode>
					<EmbeddedIcon>false</EmbeddedIcon>
					<Z>0</Z>
					<Rotation>0.0</Rotation>
					<Color>-12171190</Color>
					<Text><![CDATA[价格变化G1]]></Text>
					<Font>
						<Name>SansSerif</Name>
						<Size>12</Size>
						<Style>0</Style>
					</Font>
					<Alignment>LEFT</Alignment>
				</Text>
				<Text>
					<Id>1694589603923</Id>
					<Name><![CDATA[text57]]></Name>
					<X>240</X><Y>930</Y>
					<Label><X>10</X><Y>0</Y></Label>
					<PublicFlag>true</PublicFlag>
					<PresentationFlag>true</PresentationFlag>
					<ShowLabel>false</ShowLabel>
					<DrawMode>SHAPE_DRAW_2D3D</DrawMode>
					<EmbeddedIcon>false</EmbeddedIcon>
					<Z>0</Z>
					<Rotation>0.0</Rotation>
					<Color>-12042869</Color>
					<Text><![CDATA[?]]></Text>
					<TextCode><![CDATA[format( 价格变化G1 )]]></TextCode>
					<Font>
						<Name>SansSerif</Name>
						<Size>12</Size>
						<Style>0</Style>
					</Font>
					<Alignment>RIGHT</Alignment>
				</Text>
				<Rectangle>
					<Id>1694589603924</Id>
					<Name><![CDATA[rectangle13]]></Name>
					<X>40</X><Y>950</Y>
					<Label><X>10</X><Y>0</Y></Label>
					<PublicFlag>true</PublicFlag>
					<PresentationFlag>true</PresentationFlag>
					<ShowLabel>false</ShowLabel>
					<DrawMode>SHAPE_DRAW_2D3D</DrawMode>
					<EmbeddedIcon>false</EmbeddedIcon>
					<Z>0</Z>
					<ZHeight>10</ZHeight>
					<LineWidth>1</LineWidth>
					<LineColor/>
					<LineMaterial>null</LineMaterial>
					<LineStyle>SOLID</LineStyle>
					<Width>210</Width>
					<Height>30</Height>
					<Rotation>0.0</Rotation>
					<FillColor>-657931</FillColor>
					<FillMaterial>null</FillMaterial>
				</Rectangle>
				<Text>
					<Id>1694589603925</Id>
					<Name><![CDATA[text58]]></Name>
					<X>50</X><Y>960</Y>
					<Label><X>10</X><Y>0</Y></Label>
					<PublicFlag>true</PublicFlag>
					<PresentationFlag>true</PresentationFlag>
					<ShowLabel>false</ShowLabel>
					<DrawMode>SHAPE_DRAW_2D3D</DrawMode>
					<EmbeddedIcon>false</EmbeddedIcon>
					<Z>0</Z>
					<Rotation>0.0</Rotation>
					<Color>-12171190</Color>
					<Text><![CDATA[价格变化G2]]></Text>
					<Font>
						<Name>SansSerif</Name>
						<Size>12</Size>
						<Style>0</Style>
					</Font>
					<Alignment>LEFT</Alignment>
				</Text>
				<Text>
					<Id>1694589603926</Id>
					<Name><![CDATA[text59]]></Name>
					<X>240</X><Y>960</Y>
					<Label><X>10</X><Y>0</Y></Label>
					<PublicFlag>true</PublicFlag>
					<PresentationFlag>true</PresentationFlag>
					<ShowLabel>false</ShowLabel>
					<DrawMode>SHAPE_DRAW_2D3D</DrawMode>
					<EmbeddedIcon>false</EmbeddedIcon>
					<Z>0</Z>
					<Rotation>0.0</Rotation>
					<Color>-12042869</Color>
					<Text><![CDATA[?]]></Text>
					<TextCode><![CDATA[format( 价格变化G2 )]]></TextCode>
					<Font>
						<Name>SansSerif</Name>
						<Size>12</Size>
						<Style>0</Style>
					</Font>
					<Alignment>RIGHT</Alignment>
				</Text>
				<Text>
					<Id>1694589603927</Id>
					<Name><![CDATA[text60]]></Name>
					<X>350</X><Y>110</Y>
					<Label><X>10</X><Y>0</Y></Label>
					<PublicFlag>true</PublicFlag>
					<PresentationFlag>true</PresentationFlag>
					<ShowLabel>false</ShowLabel>
					<DrawMode>SHAPE_DRAW_2D3D</DrawMode>
					<EmbeddedIcon>false</EmbeddedIcon>
					<Z>0</Z>
					<Rotation>0.0</Rotation>
					<Color>-12566464</Color>
					<Text><![CDATA[运营利润]]></Text>
					<Font>
						<Name>SansSerif</Name>
						<Size>12</Size>
						<Style>1</Style>
					</Font>
					<Alignment>LEFT</Alignment>
				</Text>
    			<Histogram>
					<Id>1694589603928</Id>
					<Name><![CDATA[histogram0]]></Name>
					<X>320</X><Y>110</Y>
					<Label><X>0</X><Y>-10</Y></Label>
					<PublicFlag>true</PublicFlag>
					<PresentationFlag>true</PresentationFlag>
					<ShowLabel>false</ShowLabel>
					<DrawMode>SHAPE_DRAW_2D3D</DrawMode>
					<AutoUpdate>false</AutoUpdate>
					<OccurrenceAtTime>true</OccurrenceAtTime>
					<OccurrenceDate>1694592000000</OccurrenceDate>
					<OccurrenceTime Class="CodeUnitValue">
						<Code><![CDATA[0]]></Code>
						<Unit Class="TimeUnits"><![CDATA[SECOND]]></Unit>
					</OccurrenceTime>
					<RecurrenceCode Class="CodeUnitValue">
						<Code><![CDATA[1]]></Code>
						<Unit Class="TimeUnits"><![CDATA[SECOND]]></Unit>
					</RecurrenceCode>
					<EmbeddedIcon>false</EmbeddedIcon>
					<Width>590</Width>
					<Height>290</Height>
					<BackgroundColor/>
					<BorderColor/>
					<ChartArea>
						<XOffset>30</XOffset>
						<YOffset>20</YOffset>
						<Width>500</Width>
						<Height>210</Height>
						<BackgroundColor>-1</BackgroundColor>
						<BorderColor>-9868951</BorderColor>
						<GridColor>-12566464</GridColor>
					</ChartArea>
					<Legend>
						<Place>SOUTH</Place>
						<TextColor>-16777216</TextColor>
						<Size>30</Size>
					</Legend>
					<Labels>
						<HorLabelsPosition>DEFAULT</HorLabelsPosition>
						<VerLabelsPosition>DEFAULT</VerLabelsPosition>
						<TextColor>-12566464</TextColor>
					</Labels>
					<ShowLegend>false</ShowLegend>
					<ShowPDF>false</ShowPDF>
					<ShowCDF>true</ShowCDF>
					<ShowMean>true</ShowMean>
					<Bars>
						<Direction>UP</Direction>
						<RelativeWidth>0.91</RelativeWidth>
					</Bars>
					<HistogramDataExpression>
					<Id>1694589603932</Id>
					<Expression><![CDATA[histogram0_data]]></Expression>
						<ColorPDF>-16776961</ColorPDF>
						<ColorCDF>-16777216</ColorCDF>
						<ColorLowPercent>-16777088</ColorLowPercent>
						<ColorHighPercent>-16711681</ColorHighPercent>
						<ColorMean>-7650029</ColorMean>
						<LineWidth>1</LineWidth>						
						<Title><![CDATA[运营利润]]></Title>							
					</HistogramDataExpression>
    			</Histogram>
			</Presentation>

			<AllowParallelEvaluations>true</AllowParallelEvaluations>
			<UseFreeformParameters>true</UseFreeformParameters>
			<NumberOfRuns>100</NumberOfRuns>
			<FreeformParamValue>	
				<Id>1692611989788</Id>
			</FreeformParamValue>
			<FreeformParamValue>	
				<Id>1692612157122</Id>
			</FreeformParamValue>
			<FreeformParamValue>	
				<Id>1692612172310</Id>
			</FreeformParamValue>
			<FreeformParamValue>	
				<Id>1692613848130</Id>
			</FreeformParamValue>
			<FreeformParamValue>	
				<Id>1692614203042</Id>
			</FreeformParamValue>
			<FreeformParamValue>	
				<Id>1692614223098</Id>
			</FreeformParamValue>
			<FreeformParamValue>	
				<Id>1692617113118</Id>
			</FreeformParamValue>
			<FreeformParamValue>	
				<Id>1692944728365</Id>
			</FreeformParamValue>
			<FreeformParamValue>	
				<Id>1692944984666</Id>
			</FreeformParamValue>
			<FreeformParamValue>	
				<Id>1692945140091</Id>
			</FreeformParamValue>
			<FreeformParamValue>	
				<Id>1692951317534</Id>
			</FreeformParamValue>
			<FreeformParamValue>	
				<Id>1692951340199</Id>
			</FreeformParamValue>
			<FreeformParamValue>	
				<Id>1692952102950</Id>
			</FreeformParamValue>
			<FreeformParamValue>	
				<Id>1692967383397</Id>
			</FreeformParamValue>
			<FreeformParamValue>	
				<Id>1693058007549</Id>
			</FreeformParamValue>
			<FreeformParamValue>	
				<Id>1693058044645</Id>
				<Expression Class="CodeValue">
					<Code><![CDATA[2]]></Code>
				</Expression>
			</FreeformParamValue>
			<FreeformParamValue>	
				<Id>1693476002040</Id>
			</FreeformParamValue>
			<FreeformParamValue>	
				<Id>1693476020891</Id>
			</FreeformParamValue>
			<FreeformParamValue>	
				<Id>1693476152748</Id>
			</FreeformParamValue>
			<FreeformParamValue>	
				<Id>1693479087141</Id>
			</FreeformParamValue>
			<FreeformParamValue>	
				<Id>1693484865573</Id>
			</FreeformParamValue>
			<FreeformParamValue>	
				<Id>1693486931358</Id>
			</FreeformParamValue>
			<FreeformParamValue>	
				<Id>1693532509570</Id>
			</FreeformParamValue>
			<FreeformParamValue>	
				<Id>1693532589698</Id>
			</FreeformParamValue>
			<FreeformParamValue>	
				<Id>1693569781978</Id>
				<Expression Class="CodeValue">
					<Code><![CDATA[uniform(0,0.5)]]></Code>
				</Expression>
			</FreeformParamValue>
			<FreeformParamValue>	
				<Id>1693570388964</Id>
			</FreeformParamValue>
			<FreeformParamValue>	
				<Id>1694167168015</Id>
			</FreeformParamValue>
			<FreeformParamValue>	
				<Id>1694167223471</Id>
			</FreeformParamValue>
			<FreeformParamValue>	
				<Id>1694607566419</Id>
			</FreeformParamValue>
			<FreeformParamValue>	
				<Id>1697007361351</Id>
			</FreeformParamValue>
			<RangeVariationParamValue>	
				<Id>1692611989788</Id>
				<Type>FIXED</Type>
			</RangeVariationParamValue>
			<RangeVariationParamValue>	
				<Id>1692612157122</Id>
				<Type>FIXED</Type>
			</RangeVariationParamValue>
			<RangeVariationParamValue>	
				<Id>1692612172310</Id>
				<Type>FIXED</Type>
			</RangeVariationParamValue>
			<RangeVariationParamValue>	
				<Id>1692613848130</Id>
				<Type>FIXED</Type>
			</RangeVariationParamValue>
			<RangeVariationParamValue>	
				<Id>1692614203042</Id>
				<Type>FIXED</Type>
			</RangeVariationParamValue>
			<RangeVariationParamValue>	
				<Id>1692614223098</Id>
				<Type>FIXED</Type>
			</RangeVariationParamValue>
			<RangeVariationParamValue>	
				<Id>1692617113118</Id>
				<Type>FIXED</Type>
			</RangeVariationParamValue>
			<RangeVariationParamValue>	
				<Id>1692944728365</Id>
				<Type>FIXED</Type>
			</RangeVariationParamValue>
			<RangeVariationParamValue>	
				<Id>1692944984666</Id>
				<Type>FIXED</Type>
			</RangeVariationParamValue>
			<RangeVariationParamValue>	
				<Id>1692945140091</Id>
				<Type>FIXED</Type>
			</RangeVariationParamValue>
			<RangeVariationParamValue>	
				<Id>1692951317534</Id>
				<Type>FIXED</Type>
			</RangeVariationParamValue>
			<RangeVariationParamValue>	
				<Id>1692951340199</Id>
				<Type>FIXED</Type>
			</RangeVariationParamValue>
			<RangeVariationParamValue>	
				<Id>1692952102950</Id>
				<Type>FIXED</Type>
			</RangeVariationParamValue>
			<RangeVariationParamValue>	
				<Id>1692967383397</Id>
				<Type>FIXED</Type>
			</RangeVariationParamValue>
			<RangeVariationParamValue>	
				<Id>1693058007549</Id>
				<Type>FIXED</Type>
			</RangeVariationParamValue>
			<RangeVariationParamValue>	
				<Id>1693058044645</Id>
				<Type>FIXED</Type>
			</RangeVariationParamValue>
			<RangeVariationParamValue>	
				<Id>1693476002040</Id>
				<Type>FIXED</Type>
			</RangeVariationParamValue>
			<RangeVariationParamValue>	
				<Id>1693476020891</Id>
				<Type>FIXED</Type>
			</RangeVariationParamValue>
			<RangeVariationParamValue>	
				<Id>1693476152748</Id>
				<Type>FIXED</Type>
			</RangeVariationParamValue>
			<RangeVariationParamValue>	
				<Id>1693479087141</Id>
				<Type>FIXED</Type>
			</RangeVariationParamValue>
			<RangeVariationParamValue>	
				<Id>1693484865573</Id>
				<Type>FIXED</Type>
			</RangeVariationParamValue>
			<RangeVariationParamValue>	
				<Id>1693486931358</Id>
				<Type>FIXED</Type>
			</RangeVariationParamValue>
			<RangeVariationParamValue>	
				<Id>1693532509570</Id>
				<Type>FIXED</Type>
			</RangeVariationParamValue>
			<RangeVariationParamValue>	
				<Id>1693532589698</Id>
				<Type>FIXED</Type>
			</RangeVariationParamValue>
			<RangeVariationParamValue>	
				<Id>1693569781978</Id>
				<Type>FIXED</Type>
			</RangeVariationParamValue>
			<RangeVariationParamValue>	
				<Id>1693570388964</Id>
				<Type>FIXED</Type>
			</RangeVariationParamValue>
			<RangeVariationParamValue>	
				<Id>1694167168015</Id>
				<Type>FIXED</Type>
			</RangeVariationParamValue>
			<RangeVariationParamValue>	
				<Id>1694167223471</Id>
				<Type>FIXED</Type>
			</RangeVariationParamValue>
			<RangeVariationParamValue>	
				<Id>1694607566419</Id>
				<Type>FIXED</Type>
			</RangeVariationParamValue>
			<RangeVariationParamValue>	
				<Id>1697007361351</Id>
				<Type>FIXED</Type>
			</RangeVariationParamValue>
			<ModelTimeProperties>
				<StopOption><![CDATA[Stop at specified time]]></StopOption>
				<InitialDate><![CDATA[1692576000000]]></InitialDate>	
				<InitialTime><![CDATA[0.0]]></InitialTime>	
				<FinalDate><![CDATA[1813536000000]]></FinalDate>	
				<FinalTime><![CDATA[200.0]]></FinalTime>	
			</ModelTimeProperties>
			<PresentationProperties>
				<EnableZoomAndPanning>true</EnableZoomAndPanning>
				<Title><![CDATA[Model10 : MonteCarlo]]></Title>
				<EnableDeveloperPanel>true</EnableDeveloperPanel>
				<ShowDeveloperPanelOnStart>false</ShowDeveloperPanelOnStart>
			</PresentationProperties>
			<ReplicationsProperties>
				<UseReplication>false</UseReplication>
				<FixedReplicationsNumber>true</FixedReplicationsNumber>
				<ReplicationPerIteration>10</ReplicationPerIteration>
				<MinimumReplication>2</MinimumReplication>
				<MaximumReplication>10</MaximumReplication>
				<ConfidenceLevel>LEVEL_80</ConfidenceLevel>
				<ErrorPercent>0.5</ErrorPercent>
				<ExpressionForConfidenceComputation><![CDATA[0]]></ExpressionForConfidenceComputation>
			</ReplicationsProperties>
		</ParamVariationExperiment>	
		<!--   =========   Compare Runs Experiment   ========  -->
		<CompareRunsExperiment ActiveObjectClassId="1692611742937">
			<Id>1694827987940</Id>
			<Name><![CDATA[CompareRuns]]></Name>
			<CommandLineArguments><![CDATA[]]></CommandLineArguments>
			<MaximumMemory>512</MaximumMemory>
			<RandomNumberGenerationType>fixedSeed</RandomNumberGenerationType>
			<CustomGeneratorCode>new Random()</CustomGeneratorCode>
			<AfterSimulationRunCode><![CDATA[parametersOfRuns.add( new Object[] { 质量水平G2 } );
int numberOfRuns = getEngine().getRunCount();
Color color = spectrumColor( (numberOfRuns * 4) % 22, 22 );
while ( chart0.getCount() >= parametersOfRuns.size() ) {
	chart0.remove( chart0.getCount() - 1 );
}
chart0.addDataSet( root.运营利润DS, "QualityLevelG2= " + 质量水平G2, color, true, Chart.INTERPOLATION_LINEAR, 1, Chart.POINT_NONE );
while ( chart1.getCount() >= parametersOfRuns.size() ) {
	chart1.remove( chart1.getCount() - 1 );
}
chart1.addDataSet( root.总利润DS, "QualityLevelG2= " + 质量水平G2, color, true, Chart.INTERPOLATION_LINEAR, 1, Chart.POINT_NONE );
while ( chart2.getCount() >= parametersOfRuns.size() ) {
	chart2.remove( chart2.getCount() - 1 );
}
chart2.addDataSet( root.利润G1DS,"QualityLevelG2= " + 质量水平G2, color, true, Chart.INTERPOLATION_LINEAR, 1, Chart.POINT_NONE );
while ( chart3.getCount() >= parametersOfRuns.size() ) {
	chart3.remove( chart3.getCount() - 1 );
}
chart3.addDataSet( root.利润G2DS, "QualityLevelG2= " + 质量水平G2, color, true, Chart.INTERPOLATION_LINEAR, 1, Chart.POINT_NONE );
while ( chart4.getCount() >= parametersOfRuns.size() ) {
	chart4.remove( chart4.getCount() - 1 );
}
chart4.addDataSet( root.库存总成本DS, "QualityLevelG2= " + 质量水平G2, color, true, Chart.INTERPOLATION_LINEAR, 1, Chart.POINT_NONE );
]]></AfterSimulationRunCode>
			<SeedValue>1</SeedValue>
			<SelectionModeForSimultaneousEvents>LIFO</SelectionModeForSimultaneousEvents>
			<VmArgs><![CDATA[]]></VmArgs>
			<LoadRootFromSnapshot>false</LoadRootFromSnapshot>
			<Variables>
				<Variable Class="PlainVariable">
					<Id>1694827987947</Id>
					<Name><![CDATA[质量水平G2]]></Name>
					<X>-350</X><Y>145</Y>
					<Label><X>10</X><Y>0</Y></Label>
					<PublicFlag>false</PublicFlag>
					<PresentationFlag>false</PresentationFlag>
					<ShowLabel>false</ShowLabel>
					<Properties SaveInSnapshot="true" Constant="false" AccessType="public" StaticVariable="false">
						<Type><![CDATA[double]]></Type>        
						<InitialValue Class="CodeValue">
							<Code><![CDATA[2.213]]></Code>
						</InitialValue>
					</Properties>
				</Variable>
				<Variable Class="CollectionVariable">
					<Id>1694827987953</Id>
					<Name><![CDATA[parametersOfRuns]]></Name>
					<X>-350</X><Y>100</Y>
					<Label><X>10</X><Y>0</Y></Label>
					<PublicFlag>false</PublicFlag>
					<PresentationFlag>false</PresentationFlag>
					<ShowLabel>true</ShowLabel>
					<Properties SaveInSnapshot="true" AccessType="public" StaticVariable="false">
						<CollectionClass><![CDATA[java.util.ArrayList]]></CollectionClass>
						<ElementClass><![CDATA[Object[]]]></ElementClass>
						<ValueElementClass><![CDATA[String]]></ValueElementClass>
					</Properties>

				</Variable>
			</Variables>
			<Functions>
				<Function AccessType="default" StaticFunction="false">
					<ReturnModificator>VOID</ReturnModificator>
					<ReturnType><![CDATA[double]]></ReturnType>
					<Id>1694827987955</Id>
					<Name><![CDATA[loadParametersOfRun]]></Name>
					<X>-350</X><Y>130</Y>
					<Label><X>10</X><Y>0</Y></Label>
					<PublicFlag>false</PublicFlag>
					<PresentationFlag>false</PresentationFlag>
					<ShowLabel>true</ShowLabel>
					<Parameter>
						<Name><![CDATA[runNumber]]></Name>
						<Type><![CDATA[int]]></Type>
					</Parameter>
					<Body><![CDATA[if ( runNumber < 0 || runNumber >= parametersOfRuns.size() ) {
	traceln( "ERROR! Couldn't load parameters for run # " + runNumber );
	return;
}

Object[] values = parametersOfRuns.get( runNumber );

edit_质量水平G2.setText( String.valueOf( values[0] ), true );
]]></Body>
				</Function>
			</Functions>

			<Presentation>
				<Text>
					<Id>1694827987942</Id>
					<Name><![CDATA[text]]></Name>
					<X>40</X><Y>30</Y>
					<Label><X>10</X><Y>0</Y></Label>
					<PublicFlag>true</PublicFlag>
					<PresentationFlag>true</PresentationFlag>
					<ShowLabel>false</ShowLabel>
					<DrawMode>SHAPE_DRAW_2D3D</DrawMode>
					<EmbeddedIcon>false</EmbeddedIcon>
					<Z>0</Z>
					<Rotation>0.0</Rotation>
					<Color>-12490271</Color>
					<Text><![CDATA[Model10 : CompareRuns]]></Text>
					<Font>
						<Name>SansSerif</Name>
						<Size>24</Size>
						<Style>0</Style>
					</Font>
					<Alignment>LEFT</Alignment>
				</Text>
				<Text>
					<Id>1694827987943</Id>
					<Name><![CDATA[text1]]></Name>
					<X>50</X><Y>80</Y>
					<Label><X>10</X><Y>0</Y></Label>
					<PublicFlag>true</PublicFlag>
					<PresentationFlag>true</PresentationFlag>
					<ShowLabel>false</ShowLabel>
					<DrawMode>SHAPE_DRAW_2D3D</DrawMode>
					<EmbeddedIcon>false</EmbeddedIcon>
					<Z>0</Z>
					<Rotation>0.0</Rotation>
					<Color>-12171190</Color>
					<Text><![CDATA[运行数：]]></Text>
					<Font>
						<Name>SansSerif</Name>
						<Size>12</Size>
						<Style>0</Style>
					</Font>
					<Alignment>LEFT</Alignment>
				</Text>
				<Text>
					<Id>1694827987944</Id>
					<Name><![CDATA[text2]]></Name>
					<X>240</X><Y>80</Y>
					<Label><X>10</X><Y>0</Y></Label>
					<PublicFlag>true</PublicFlag>
					<PresentationFlag>true</PresentationFlag>
					<ShowLabel>false</ShowLabel>
					<DrawMode>SHAPE_DRAW_2D3D</DrawMode>
					<EmbeddedIcon>false</EmbeddedIcon>
					<Z>0</Z>
					<Rotation>0.0</Rotation>
					<Color>-12042869</Color>
					<Text><![CDATA[?]]></Text>
					<TextCode><![CDATA[format( getEngine().getRunCount() )]]></TextCode>
					<Font>
						<Name>SansSerif</Name>
						<Size>12</Size>
						<Style>0</Style>
					</Font>
					<Alignment>RIGHT</Alignment>
				</Text>
				<Text>
					<Id>1694827987945</Id>
					<Name><![CDATA[text3]]></Name>
					<X>50</X><Y>110</Y>
					<Label><X>10</X><Y>0</Y></Label>
					<PublicFlag>true</PublicFlag>
					<PresentationFlag>true</PresentationFlag>
					<ShowLabel>false</ShowLabel>
					<DrawMode>SHAPE_DRAW_2D3D</DrawMode>
					<EmbeddedIcon>false</EmbeddedIcon>
					<Z>0</Z>
					<Rotation>0.0</Rotation>
					<Color>-12566464</Color>
					<Text><![CDATA[参数]]></Text>
					<Font>
						<Name>SansSerif</Name>
						<Size>12</Size>
						<Style>1</Style>
					</Font>
					<Alignment>LEFT</Alignment>
				</Text>
				<Line>
					<Id>1694827987946</Id>
					<Name><![CDATA[line]]></Name>
					<X>40</X><Y>130</Y>
					<Label><X>10</X><Y>0</Y></Label>
					<PublicFlag>true</PublicFlag>
					<PresentationFlag>true</PresentationFlag>
					<ShowLabel>false</ShowLabel>
					<DrawMode>SHAPE_DRAW_2D3D</DrawMode>
					<EmbeddedIcon>false</EmbeddedIcon>
					<Z>0</Z>
					<ZHeight>10</ZHeight>
					<LineWidth>2</LineWidth>
					<LineColor>-12566464</LineColor>
					<LineMaterial>null</LineMaterial>
					<LineStyle>SOLID</LineStyle>
					<BeginArrowSize>1</BeginArrowSize>
					<BeginArrowStyle>0</BeginArrowStyle>
					<EndArrowSize>1</EndArrowSize>
					<EndArrowStyle>0</EndArrowStyle>
					<Dx>210</Dx>
					<Dy>0</Dy>
					<Dz>0</Dz>
				</Line>
				<Text>
					<Id>1694827987949</Id>
					<Name><![CDATA[text4]]></Name>
					<X>50</X><Y>140</Y>
					<Label><X>10</X><Y>0</Y></Label>
					<PublicFlag>true</PublicFlag>
					<PresentationFlag>true</PresentationFlag>
					<ShowLabel>false</ShowLabel>
					<DrawMode>SHAPE_DRAW_2D3D</DrawMode>
					<EmbeddedIcon>false</EmbeddedIcon>
					<Z>0</Z>
					<Rotation>0.0</Rotation>
					<Color>-12171190</Color>
					<Text><![CDATA[质量水平G2]]></Text>
					<Font>
						<Name>SansSerif</Name>
						<Size>12</Size>
						<Style>0</Style>
					</Font>
					<Alignment>LEFT</Alignment>
				</Text>
				<Text>
					<Id>1694827987950</Id>
					<Name><![CDATA[text5]]></Name>
					<X>240</X><Y>140</Y>
					<Label><X>10</X><Y>0</Y></Label>
					<PublicFlag>true</PublicFlag>
					<PresentationFlag>true</PresentationFlag>
					<ShowLabel>false</ShowLabel>
					<DrawMode>SHAPE_DRAW_2D3D</DrawMode>
					<EmbeddedIcon>false</EmbeddedIcon>
					<Z>0</Z>
					<Rotation>0.0</Rotation>
					<Color>-12042869</Color>
					<Text><![CDATA[?]]></Text>
					<TextCode><![CDATA[format( 质量水平G2 )]]></TextCode>
					<Font>
						<Name>SansSerif</Name>
						<Size>12</Size>
						<Style>0</Style>
					</Font>
					<Alignment>RIGHT</Alignment>
				</Text>
				<Control Type="EditBox">
				 	<EmbeddedIcon>false</EmbeddedIcon>				
					<Id>1694827987951</Id>
					<Name><![CDATA[edit_质量水平G2]]></Name>
					<X>50</X><Y>160</Y>
					<Label><X>0</X><Y>-10</Y></Label>
					<PublicFlag>true</PublicFlag>
					<PresentationFlag>true</PresentationFlag>
					<ShowLabel>false</ShowLabel>
					<DrawMode>SHAPE_DRAW_2D3D</DrawMode>
					<BasicProperties Width="190" Height="20">
                        <EmbeddedIcon>false</EmbeddedIcon>	
						<FillColor/>
						<TextColor>-12042869</TextColor>
						<Enabled>true</Enabled>
						<EnableExpression><![CDATA[getState() == IDLE]]></EnableExpression>
						<ActionCode><![CDATA[质量水平G2 = Double.parseDouble( value );]]></ActionCode>
					</BasicProperties>
					<ExtendedProperties>
						<Font Name="SansSerif" Size="12" Style="0"/>
						<DefaultValueCode><![CDATA[String.valueOf( 质量水平G2 )]]></DefaultValueCode>
						<LinkTo>false</LinkTo>
					</ExtendedProperties>
				</Control>
				<Text>
					<Id>1694827987957</Id>
					<Name><![CDATA[text6]]></Name>
					<X>350</X><Y>110</Y>
					<Label><X>10</X><Y>0</Y></Label>
					<PublicFlag>true</PublicFlag>
					<PresentationFlag>true</PresentationFlag>
					<ShowLabel>false</ShowLabel>
					<DrawMode>SHAPE_DRAW_2D3D</DrawMode>
					<EmbeddedIcon>false</EmbeddedIcon>
					<Z>0</Z>
					<Rotation>0.0</Rotation>
					<Color>-12566464</Color>
					<Text><![CDATA[Total profit]]></Text>
					<Font>
						<Name>SansSerif</Name>
						<Size>12</Size>
						<Style>1</Style>
					</Font>
					<Alignment>LEFT</Alignment>
				</Text>
    			<Plot>
					<Id>1694827987958</Id>
					<Name><![CDATA[chart0]]></Name>
					<X>320</X><Y>110</Y>
					<Label><X>0</X><Y>-10</Y></Label>
					<PublicFlag>true</PublicFlag>
					<PresentationFlag>true</PresentationFlag>
					<ShowLabel>false</ShowLabel>
					<DrawMode>SHAPE_DRAW_2D3D</DrawMode>
					<AutoUpdate>true</AutoUpdate>
					<OccurrenceAtTime>true</OccurrenceAtTime>
					<OccurrenceDate>1694851200000</OccurrenceDate>
					<OccurrenceTime Class="CodeUnitValue">
						<Code><![CDATA[0]]></Code>
						<Unit Class="TimeUnits"><![CDATA[SECOND]]></Unit>
					</OccurrenceTime>
					<RecurrenceCode Class="CodeUnitValue">
						<Code><![CDATA[1]]></Code>
						<Unit Class="TimeUnits"><![CDATA[SECOND]]></Unit>
					</RecurrenceCode>
					<EmbeddedIcon>false</EmbeddedIcon>
					<Width>560</Width>
					<Height>290</Height>
					<BackgroundColor/>
					<BorderColor/>
					<OnSelectionChangeCode><![CDATA[if ( !programmatically ) {
	if ( selectedIndices.length == 1 ) {
		loadParametersOfRun( selectedIndices[0] );
	}
	chart1.setSelectedItemIndices( selectedIndices );
	chart2.setSelectedItemIndices( selectedIndices );
	chart3.setSelectedItemIndices( selectedIndices );
	chart4.setSelectedItemIndices( selectedIndices );
}
]]></OnSelectionChangeCode>
					<ChartArea>
						<XOffset>30</XOffset>
						<YOffset>20</YOffset>
						<Width>500</Width>
						<Height>210</Height>
						<BackgroundColor>-1</BackgroundColor>
						<BorderColor>-9868951</BorderColor>
						<GridColor>-12566464</GridColor>
					</ChartArea>
					<Legend>
						<Place>SOUTH</Place>
						<TextColor>-16777216</TextColor>
						<Size>40</Size>
					</Legend>
					<Labels>
						<HorLabelsPosition>DEFAULT</HorLabelsPosition>
						<VerLabelsPosition>DEFAULT</VerLabelsPosition>
						<TextColor>-12566464</TextColor>
					</Labels>
					<ShowLegend>true</ShowLegend>
					<VerScaleFromExpression><![CDATA[0]]></VerScaleFromExpression>
					<VerScaleToExpression><![CDATA[1]]></VerScaleToExpression>
					<VerScaleType>AUTO</VerScaleType>
					<DrawLine>true</DrawLine>
					<Interpolation>LINEAR</Interpolation>
					<SamplesToKeep>150</SamplesToKeep>
					<HorScaleFromExpression><![CDATA[0]]></HorScaleFromExpression>
					<HorScaleToExpression><![CDATA[1]]></HorScaleToExpression>
					<HorScaleType>AUTO</HorScaleType>
    			</Plot>
				<Text>
					<Id>1694827987960</Id>
					<Name><![CDATA[text7]]></Name>
					<X>350</X><Y>420</Y>
					<Label><X>10</X><Y>0</Y></Label>
					<PublicFlag>true</PublicFlag>
					<PresentationFlag>true</PresentationFlag>
					<ShowLabel>false</ShowLabel>
					<DrawMode>SHAPE_DRAW_2D3D</DrawMode>
					<EmbeddedIcon>false</EmbeddedIcon>
					<Z>0</Z>
					<Rotation>0.0</Rotation>
					<Color>-12566464</Color>
					<Text><![CDATA[Sales profit]]></Text>
					<Font>
						<Name>SansSerif</Name>
						<Size>12</Size>
						<Style>1</Style>
					</Font>
					<Alignment>LEFT</Alignment>
				</Text>
    			<Plot>
					<Id>1694827987961</Id>
					<Name><![CDATA[chart1]]></Name>
					<X>320</X><Y>420</Y>
					<Label><X>0</X><Y>-10</Y></Label>
					<PublicFlag>true</PublicFlag>
					<PresentationFlag>true</PresentationFlag>
					<ShowLabel>false</ShowLabel>
					<DrawMode>SHAPE_DRAW_2D3D</DrawMode>
					<AutoUpdate>true</AutoUpdate>
					<OccurrenceAtTime>true</OccurrenceAtTime>
					<OccurrenceDate>1694851200000</OccurrenceDate>
					<OccurrenceTime Class="CodeUnitValue">
						<Code><![CDATA[0]]></Code>
						<Unit Class="TimeUnits"><![CDATA[SECOND]]></Unit>
					</OccurrenceTime>
					<RecurrenceCode Class="CodeUnitValue">
						<Code><![CDATA[1]]></Code>
						<Unit Class="TimeUnits"><![CDATA[SECOND]]></Unit>
					</RecurrenceCode>
					<EmbeddedIcon>false</EmbeddedIcon>
					<Width>560</Width>
					<Height>290</Height>
					<BackgroundColor/>
					<BorderColor/>
					<OnSelectionChangeCode><![CDATA[if ( !programmatically ) {
	if ( selectedIndices.length == 1 ) {
		loadParametersOfRun( selectedIndices[0] );
	}
	chart0.setSelectedItemIndices( selectedIndices );
	chart2.setSelectedItemIndices( selectedIndices );
	chart3.setSelectedItemIndices( selectedIndices );
	chart4.setSelectedItemIndices( selectedIndices );
}
]]></OnSelectionChangeCode>
					<ChartArea>
						<XOffset>30</XOffset>
						<YOffset>20</YOffset>
						<Width>500</Width>
						<Height>210</Height>
						<BackgroundColor>-1</BackgroundColor>
						<BorderColor>-9868951</BorderColor>
						<GridColor>-12566464</GridColor>
					</ChartArea>
					<Legend>
						<Place>SOUTH</Place>
						<TextColor>-16777216</TextColor>
						<Size>40</Size>
					</Legend>
					<Labels>
						<HorLabelsPosition>DEFAULT</HorLabelsPosition>
						<VerLabelsPosition>DEFAULT</VerLabelsPosition>
						<TextColor>-12566464</TextColor>
					</Labels>
					<ShowLegend>true</ShowLegend>
					<VerScaleFromExpression><![CDATA[0]]></VerScaleFromExpression>
					<VerScaleToExpression><![CDATA[1]]></VerScaleToExpression>
					<VerScaleType>AUTO</VerScaleType>
					<DrawLine>true</DrawLine>
					<Interpolation>LINEAR</Interpolation>
					<SamplesToKeep>150</SamplesToKeep>
					<HorScaleFromExpression><![CDATA[0]]></HorScaleFromExpression>
					<HorScaleToExpression><![CDATA[1]]></HorScaleToExpression>
					<HorScaleType>AUTO</HorScaleType>
    			</Plot>
				<Text>
					<Id>1694827987963</Id>
					<Name><![CDATA[text8]]></Name>
					<X>350</X><Y>730</Y>
					<Label><X>10</X><Y>0</Y></Label>
					<PublicFlag>true</PublicFlag>
					<PresentationFlag>true</PresentationFlag>
					<ShowLabel>false</ShowLabel>
					<DrawMode>SHAPE_DRAW_2D3D</DrawMode>
					<EmbeddedIcon>false</EmbeddedIcon>
					<Z>0</Z>
					<Rotation>0.0</Rotation>
					<Color>-12566464</Color>
					<Text><![CDATA[Profit G1]]></Text>
					<Font>
						<Name>SansSerif</Name>
						<Size>12</Size>
						<Style>1</Style>
					</Font>
					<Alignment>LEFT</Alignment>
				</Text>
    			<Plot>
					<Id>1694827987964</Id>
					<Name><![CDATA[chart2]]></Name>
					<X>320</X><Y>730</Y>
					<Label><X>0</X><Y>-10</Y></Label>
					<PublicFlag>true</PublicFlag>
					<PresentationFlag>true</PresentationFlag>
					<ShowLabel>false</ShowLabel>
					<DrawMode>SHAPE_DRAW_2D3D</DrawMode>
					<AutoUpdate>true</AutoUpdate>
					<OccurrenceAtTime>true</OccurrenceAtTime>
					<OccurrenceDate>1694851200000</OccurrenceDate>
					<OccurrenceTime Class="CodeUnitValue">
						<Code><![CDATA[0]]></Code>
						<Unit Class="TimeUnits"><![CDATA[SECOND]]></Unit>
					</OccurrenceTime>
					<RecurrenceCode Class="CodeUnitValue">
						<Code><![CDATA[1]]></Code>
						<Unit Class="TimeUnits"><![CDATA[SECOND]]></Unit>
					</RecurrenceCode>
					<EmbeddedIcon>false</EmbeddedIcon>
					<Width>560</Width>
					<Height>290</Height>
					<BackgroundColor/>
					<BorderColor/>
					<OnSelectionChangeCode><![CDATA[if ( !programmatically ) {
	if ( selectedIndices.length == 1 ) {
		loadParametersOfRun( selectedIndices[0] );
	}
	chart0.setSelectedItemIndices( selectedIndices );
	chart1.setSelectedItemIndices( selectedIndices );
	chart3.setSelectedItemIndices( selectedIndices );
	chart4.setSelectedItemIndices( selectedIndices );
}
]]></OnSelectionChangeCode>
					<ChartArea>
						<XOffset>30</XOffset>
						<YOffset>20</YOffset>
						<Width>500</Width>
						<Height>210</Height>
						<BackgroundColor>-1</BackgroundColor>
						<BorderColor>-9868951</BorderColor>
						<GridColor>-12566464</GridColor>
					</ChartArea>
					<Legend>
						<Place>SOUTH</Place>
						<TextColor>-16777216</TextColor>
						<Size>40</Size>
					</Legend>
					<Labels>
						<HorLabelsPosition>DEFAULT</HorLabelsPosition>
						<VerLabelsPosition>DEFAULT</VerLabelsPosition>
						<TextColor>-12566464</TextColor>
					</Labels>
					<ShowLegend>true</ShowLegend>
					<VerScaleFromExpression><![CDATA[0]]></VerScaleFromExpression>
					<VerScaleToExpression><![CDATA[1]]></VerScaleToExpression>
					<VerScaleType>AUTO</VerScaleType>
					<DrawLine>true</DrawLine>
					<Interpolation>LINEAR</Interpolation>
					<SamplesToKeep>150</SamplesToKeep>
					<HorScaleFromExpression><![CDATA[0]]></HorScaleFromExpression>
					<HorScaleToExpression><![CDATA[1]]></HorScaleToExpression>
					<HorScaleType>AUTO</HorScaleType>
    			</Plot>
				<Text>
					<Id>1694827987966</Id>
					<Name><![CDATA[text9]]></Name>
					<X>350</X><Y>1040</Y>
					<Label><X>10</X><Y>0</Y></Label>
					<PublicFlag>true</PublicFlag>
					<PresentationFlag>true</PresentationFlag>
					<ShowLabel>false</ShowLabel>
					<DrawMode>SHAPE_DRAW_2D3D</DrawMode>
					<EmbeddedIcon>false</EmbeddedIcon>
					<Z>0</Z>
					<Rotation>0.0</Rotation>
					<Color>-12566464</Color>
					<Text><![CDATA[Profit G2]]></Text>
					<Font>
						<Name>SansSerif</Name>
						<Size>12</Size>
						<Style>1</Style>
					</Font>
					<Alignment>LEFT</Alignment>
				</Text>
    			<Plot>
					<Id>1694827987967</Id>
					<Name><![CDATA[chart3]]></Name>
					<X>320</X><Y>1040</Y>
					<Label><X>0</X><Y>-10</Y></Label>
					<PublicFlag>true</PublicFlag>
					<PresentationFlag>true</PresentationFlag>
					<ShowLabel>false</ShowLabel>
					<DrawMode>SHAPE_DRAW_2D3D</DrawMode>
					<AutoUpdate>true</AutoUpdate>
					<OccurrenceAtTime>true</OccurrenceAtTime>
					<OccurrenceDate>1694851200000</OccurrenceDate>
					<OccurrenceTime Class="CodeUnitValue">
						<Code><![CDATA[0]]></Code>
						<Unit Class="TimeUnits"><![CDATA[SECOND]]></Unit>
					</OccurrenceTime>
					<RecurrenceCode Class="CodeUnitValue">
						<Code><![CDATA[1]]></Code>
						<Unit Class="TimeUnits"><![CDATA[SECOND]]></Unit>
					</RecurrenceCode>
					<EmbeddedIcon>false</EmbeddedIcon>
					<Width>560</Width>
					<Height>290</Height>
					<BackgroundColor/>
					<BorderColor/>
					<OnSelectionChangeCode><![CDATA[if ( !programmatically ) {
	if ( selectedIndices.length == 1 ) {
		loadParametersOfRun( selectedIndices[0] );
	}
	chart0.setSelectedItemIndices( selectedIndices );
	chart1.setSelectedItemIndices( selectedIndices );
	chart2.setSelectedItemIndices( selectedIndices );
	chart4.setSelectedItemIndices( selectedIndices );
}
]]></OnSelectionChangeCode>
					<ChartArea>
						<XOffset>30</XOffset>
						<YOffset>20</YOffset>
						<Width>500</Width>
						<Height>210</Height>
						<BackgroundColor>-1</BackgroundColor>
						<BorderColor>-9868951</BorderColor>
						<GridColor>-12566464</GridColor>
					</ChartArea>
					<Legend>
						<Place>SOUTH</Place>
						<TextColor>-16777216</TextColor>
						<Size>40</Size>
					</Legend>
					<Labels>
						<HorLabelsPosition>DEFAULT</HorLabelsPosition>
						<VerLabelsPosition>DEFAULT</VerLabelsPosition>
						<TextColor>-12566464</TextColor>
					</Labels>
					<ShowLegend>true</ShowLegend>
					<VerScaleFromExpression><![CDATA[0]]></VerScaleFromExpression>
					<VerScaleToExpression><![CDATA[1]]></VerScaleToExpression>
					<VerScaleType>AUTO</VerScaleType>
					<DrawLine>true</DrawLine>
					<Interpolation>LINEAR</Interpolation>
					<SamplesToKeep>150</SamplesToKeep>
					<HorScaleFromExpression><![CDATA[0]]></HorScaleFromExpression>
					<HorScaleToExpression><![CDATA[1]]></HorScaleToExpression>
					<HorScaleType>AUTO</HorScaleType>
    			</Plot>
				<Text>
					<Id>1694827987969</Id>
					<Name><![CDATA[text10]]></Name>
					<X>350</X><Y>1350</Y>
					<Label><X>10</X><Y>0</Y></Label>
					<PublicFlag>true</PublicFlag>
					<PresentationFlag>true</PresentationFlag>
					<ShowLabel>false</ShowLabel>
					<DrawMode>SHAPE_DRAW_2D3D</DrawMode>
					<EmbeddedIcon>false</EmbeddedIcon>
					<Z>0</Z>
					<Rotation>0.0</Rotation>
					<Color>-12566464</Color>
					<Text><![CDATA[Total cost of inventory]]></Text>
					<Font>
						<Name>SansSerif</Name>
						<Size>12</Size>
						<Style>1</Style>
					</Font>
					<Alignment>LEFT</Alignment>
				</Text>
    			<Plot>
					<Id>1694827987970</Id>
					<Name><![CDATA[chart4]]></Name>
					<X>320</X><Y>1350</Y>
					<Label><X>0</X><Y>-10</Y></Label>
					<PublicFlag>true</PublicFlag>
					<PresentationFlag>true</PresentationFlag>
					<ShowLabel>false</ShowLabel>
					<DrawMode>SHAPE_DRAW_2D3D</DrawMode>
					<AutoUpdate>true</AutoUpdate>
					<OccurrenceAtTime>true</OccurrenceAtTime>
					<OccurrenceDate>1694851200000</OccurrenceDate>
					<OccurrenceTime Class="CodeUnitValue">
						<Code><![CDATA[0]]></Code>
						<Unit Class="TimeUnits"><![CDATA[SECOND]]></Unit>
					</OccurrenceTime>
					<RecurrenceCode Class="CodeUnitValue">
						<Code><![CDATA[1]]></Code>
						<Unit Class="TimeUnits"><![CDATA[SECOND]]></Unit>
					</RecurrenceCode>
					<EmbeddedIcon>false</EmbeddedIcon>
					<Width>560</Width>
					<Height>290</Height>
					<BackgroundColor/>
					<BorderColor/>
					<OnSelectionChangeCode><![CDATA[if ( !programmatically ) {
	if ( selectedIndices.length == 1 ) {
		loadParametersOfRun( selectedIndices[0] );
	}
	chart0.setSelectedItemIndices( selectedIndices );
	chart1.setSelectedItemIndices( selectedIndices );
	chart2.setSelectedItemIndices( selectedIndices );
	chart3.setSelectedItemIndices( selectedIndices );
}
]]></OnSelectionChangeCode>
					<ChartArea>
						<XOffset>30</XOffset>
						<YOffset>20</YOffset>
						<Width>500</Width>
						<Height>210</Height>
						<BackgroundColor>-1</BackgroundColor>
						<BorderColor>-9868951</BorderColor>
						<GridColor>-12566464</GridColor>
					</ChartArea>
					<Legend>
						<Place>SOUTH</Place>
						<TextColor>-16777216</TextColor>
						<Size>40</Size>
					</Legend>
					<Labels>
						<HorLabelsPosition>DEFAULT</HorLabelsPosition>
						<VerLabelsPosition>DEFAULT</VerLabelsPosition>
						<TextColor>-12566464</TextColor>
					</Labels>
					<ShowLegend>true</ShowLegend>
					<VerScaleFromExpression><![CDATA[0]]></VerScaleFromExpression>
					<VerScaleToExpression><![CDATA[1]]></VerScaleToExpression>
					<VerScaleType>AUTO</VerScaleType>
					<DrawLine>true</DrawLine>
					<Interpolation>LINEAR</Interpolation>
					<SamplesToKeep>150</SamplesToKeep>
					<HorScaleFromExpression><![CDATA[0]]></HorScaleFromExpression>
					<HorScaleToExpression><![CDATA[1]]></HorScaleToExpression>
					<HorScaleType>AUTO</HorScaleType>
    			</Plot>
				<Text>
					<Id>1696852101222</Id>
					<Name><![CDATA[text11]]></Name>
					<X>860</X><Y>1580</Y>
					<Label><X>0</X><Y>-10</Y></Label>
					<PublicFlag>true</PublicFlag>
					<PresentationFlag>true</PresentationFlag>
					<ShowLabel>false</ShowLabel>
					<DrawMode>SHAPE_DRAW_2D</DrawMode>
					<EmbeddedIcon>false</EmbeddedIcon>
					<Z>0</Z>
					<Rotation>0.0</Rotation>
					<Color>-16777216</Color>
					<Text><![CDATA[t]]></Text>
					<Font>
						<Name>SansSerif</Name>
						<Size>10</Size>
						<Style>0</Style>
					</Font>
					<Alignment>LEFT</Alignment>
				</Text>
				<Text>
					<Id>1696904553646</Id>
					<Name><![CDATA[text12]]></Name>
					<X>860</X><Y>340</Y>
					<Label><X>0</X><Y>-10</Y></Label>
					<PublicFlag>true</PublicFlag>
					<PresentationFlag>true</PresentationFlag>
					<ShowLabel>false</ShowLabel>
					<DrawMode>SHAPE_DRAW_2D</DrawMode>
					<EmbeddedIcon>false</EmbeddedIcon>
					<Z>0</Z>
					<Rotation>0.0</Rotation>
					<Color>-16777216</Color>
					<Text><![CDATA[t]]></Text>
					<Font>
						<Name>SansSerif</Name>
						<Size>10</Size>
						<Style>0</Style>
					</Font>
					<Alignment>LEFT</Alignment>
				</Text>
			</Presentation>

			<Parameters>			
				<Parameter>
					<ParameterName><![CDATA[质量水平G2]]></ParameterName>
					<ParameterValue Class="CodeValue">
						<Code><![CDATA[质量水平G2]]></Code>
					</ParameterValue>
				</Parameter>
				<Parameter>
					<ParameterName><![CDATA[总人数G1]]></ParameterName>
				</Parameter>
				<Parameter>
					<ParameterName><![CDATA[创新系数G1]]></ParameterName>
				</Parameter>
				<Parameter>
					<ParameterName><![CDATA[模仿系数G1]]></ParameterName>
				</Parameter>
				<Parameter>
					<ParameterName><![CDATA[总人数G2]]></ParameterName>
				</Parameter>
				<Parameter>
					<ParameterName><![CDATA[模仿系数G2]]></ParameterName>
				</Parameter>
				<Parameter>
					<ParameterName><![CDATA[创新系数G2]]></ParameterName>
				</Parameter>
				<Parameter>
					<ParameterName><![CDATA[上市时间]]></ParameterName>
				</Parameter>
				<Parameter>
					<ParameterName><![CDATA[总时间1]]></ParameterName>
				</Parameter>
				<Parameter>
					<ParameterName><![CDATA[总时间2]]></ParameterName>
				</Parameter>
				<Parameter>
					<ParameterName><![CDATA[调节系数]]></ParameterName>
				</Parameter>
				<Parameter>
					<ParameterName><![CDATA[价格G1]]></ParameterName>
				</Parameter>
				<Parameter>
					<ParameterName><![CDATA[价格G2]]></ParameterName>
				</Parameter>
				<Parameter>
					<ParameterName><![CDATA[贴现因子]]></ParameterName>
				</Parameter>
				<Parameter>
					<ParameterName><![CDATA[折扣系数]]></ParameterName>
				</Parameter>
				<Parameter>
					<ParameterName><![CDATA[质量水平G1]]></ParameterName>
				</Parameter>
				<Parameter>
					<ParameterName><![CDATA[订货提前期]]></ParameterName>
				</Parameter>
				<Parameter>
					<ParameterName><![CDATA[订货周期]]></ParameterName>
				</Parameter>
				<Parameter>
					<ParameterName><![CDATA[最大生产能力]]></ParameterName>
				</Parameter>
				<Parameter>
					<ParameterName><![CDATA[损耗系数]]></ParameterName>
				</Parameter>
				<Parameter>
					<ParameterName><![CDATA[调节系数1]]></ParameterName>
				</Parameter>
				<Parameter>
					<ParameterName><![CDATA[调节系数2]]></ParameterName>
				</Parameter>
				<Parameter>
					<ParameterName><![CDATA[库存系数G1]]></ParameterName>
				</Parameter>
				<Parameter>
					<ParameterName><![CDATA[库存系数G2]]></ParameterName>
				</Parameter>
				<Parameter>
					<ParameterName><![CDATA[成本系数]]></ParameterName>
				</Parameter>
				<Parameter>
					<ParameterName><![CDATA[缺货成本系数]]></ParameterName>
				</Parameter>
				<Parameter>
					<ParameterName><![CDATA[价格变化G1]]></ParameterName>
				</Parameter>
				<Parameter>
					<ParameterName><![CDATA[价格变化G2]]></ParameterName>
				</Parameter>
				<Parameter>
					<ParameterName><![CDATA[质量成本系数]]></ParameterName>
				</Parameter>
				<Parameter>
					<ParameterName><![CDATA[价格敏感系数]]></ParameterName>
				</Parameter>
			</Parameters>			
			<PresentationProperties>
				<EnableZoomAndPanning>true</EnableZoomAndPanning>
				<EnableDeveloperPanel>true</EnableDeveloperPanel>
				<ShowDeveloperPanelOnStart>false</ShowDeveloperPanelOnStart>
				<Title><![CDATA[Model10 : CompareRuns]]></Title>	
			</PresentationProperties>
			<ModelTimeProperties>
				<StopOption><![CDATA[Stop at specified time]]></StopOption>
				<InitialDate><![CDATA[1692576000000]]></InitialDate>	
				<InitialTime><![CDATA[0.0]]></InitialTime>	
				<FinalDate><![CDATA[1783296000000]]></FinalDate>	
				<FinalTime><![CDATA[150.0]]></FinalTime>	
			</ModelTimeProperties>
		</CompareRunsExperiment>
		<!--   =========   Compare Runs Experiment   ========  -->
		<CompareRunsExperiment ActiveObjectClassId="1692611742937">
			<Id>1694830632429</Id>
			<Name><![CDATA[CompareRuns1]]></Name>
			<CommandLineArguments><![CDATA[]]></CommandLineArguments>
			<MaximumMemory>512</MaximumMemory>
			<RandomNumberGenerationType>fixedSeed</RandomNumberGenerationType>
			<CustomGeneratorCode>new Random()</CustomGeneratorCode>
			<AfterSimulationRunCode><![CDATA[parametersOfRuns.add( new Object[] { 质量水平G1 } );
int numberOfRuns = getEngine().getRunCount();
Color color = spectrumColor( (numberOfRuns * 4) % 21, 21 );
while ( chart0.getCount() >= parametersOfRuns.size() ) {
	chart0.remove( chart0.getCount() - 1 );
}
chart0.addDataSet( root.库存总成本DS, "QualityLevelG1= " + 质量水平G1, color, true, Chart.INTERPOLATION_LINEAR, 1, Chart.POINT_NONE );
while ( chart1.getCount() >= parametersOfRuns.size() ) {
	chart1.remove( chart1.getCount() - 1 );
}
DataItem chart1_item = new DataItem();
chart1_item.setValue( root.总利润 );
chart1.addDataItem( chart1_item, "QualityLevelG1= " + 质量水平G1, color );
]]></AfterSimulationRunCode>
			<SeedValue>1</SeedValue>
			<SelectionModeForSimultaneousEvents>LIFO</SelectionModeForSimultaneousEvents>
			<VmArgs><![CDATA[]]></VmArgs>
			<LoadRootFromSnapshot>false</LoadRootFromSnapshot>
			<Variables>
				<Variable Class="PlainVariable">
					<Id>1694830632436</Id>
					<Name><![CDATA[质量水平G1]]></Name>
					<X>-350</X><Y>145</Y>
					<Label><X>10</X><Y>0</Y></Label>
					<PublicFlag>false</PublicFlag>
					<PresentationFlag>false</PresentationFlag>
					<ShowLabel>false</ShowLabel>
					<Properties SaveInSnapshot="true" Constant="false" AccessType="public" StaticVariable="false">
						<Type><![CDATA[double]]></Type>        
						<InitialValue Class="CodeValue">
							<Code><![CDATA[1.304]]></Code>
						</InitialValue>
					</Properties>
				</Variable>
				<Variable Class="CollectionVariable">
					<Id>1694830632442</Id>
					<Name><![CDATA[parametersOfRuns]]></Name>
					<X>-350</X><Y>100</Y>
					<Label><X>10</X><Y>0</Y></Label>
					<PublicFlag>false</PublicFlag>
					<PresentationFlag>false</PresentationFlag>
					<ShowLabel>true</ShowLabel>
					<Properties SaveInSnapshot="true" AccessType="public" StaticVariable="false">
						<CollectionClass><![CDATA[java.util.ArrayList]]></CollectionClass>
						<ElementClass><![CDATA[Object[]]]></ElementClass>
						<ValueElementClass><![CDATA[String]]></ValueElementClass>
					</Properties>

				</Variable>
			</Variables>
			<Functions>
				<Function AccessType="default" StaticFunction="false">
					<ReturnModificator>VOID</ReturnModificator>
					<ReturnType><![CDATA[double]]></ReturnType>
					<Id>1694830632444</Id>
					<Name><![CDATA[loadParametersOfRun]]></Name>
					<X>-350</X><Y>130</Y>
					<Label><X>10</X><Y>0</Y></Label>
					<PublicFlag>false</PublicFlag>
					<PresentationFlag>false</PresentationFlag>
					<ShowLabel>true</ShowLabel>
					<Parameter>
						<Name><![CDATA[runNumber]]></Name>
						<Type><![CDATA[int]]></Type>
					</Parameter>
					<Body><![CDATA[if ( runNumber < 0 || runNumber >= parametersOfRuns.size() ) {
	traceln( "ERROR! Couldn't load parameters for run # " + runNumber );
	return;
}

Object[] values = parametersOfRuns.get( runNumber );

edit_质量水平G1.setText( String.valueOf( values[0] ), true );
]]></Body>
				</Function>
			</Functions>

			<Presentation>
				<Text>
					<Id>1694830632431</Id>
					<Name><![CDATA[text]]></Name>
					<X>40</X><Y>30</Y>
					<Label><X>10</X><Y>0</Y></Label>
					<PublicFlag>true</PublicFlag>
					<PresentationFlag>true</PresentationFlag>
					<ShowLabel>false</ShowLabel>
					<DrawMode>SHAPE_DRAW_2D3D</DrawMode>
					<EmbeddedIcon>false</EmbeddedIcon>
					<Z>0</Z>
					<Rotation>0.0</Rotation>
					<Color>-12490271</Color>
					<Text><![CDATA[Model10 : CompareRuns1]]></Text>
					<Font>
						<Name>SansSerif</Name>
						<Size>24</Size>
						<Style>0</Style>
					</Font>
					<Alignment>LEFT</Alignment>
				</Text>
				<Text>
					<Id>1694830632432</Id>
					<Name><![CDATA[text1]]></Name>
					<X>50</X><Y>80</Y>
					<Label><X>10</X><Y>0</Y></Label>
					<PublicFlag>true</PublicFlag>
					<PresentationFlag>true</PresentationFlag>
					<ShowLabel>false</ShowLabel>
					<DrawMode>SHAPE_DRAW_2D3D</DrawMode>
					<EmbeddedIcon>false</EmbeddedIcon>
					<Z>0</Z>
					<Rotation>0.0</Rotation>
					<Color>-12171190</Color>
					<Text><![CDATA[运行数：]]></Text>
					<Font>
						<Name>SansSerif</Name>
						<Size>12</Size>
						<Style>0</Style>
					</Font>
					<Alignment>LEFT</Alignment>
				</Text>
				<Text>
					<Id>1694830632433</Id>
					<Name><![CDATA[text2]]></Name>
					<X>240</X><Y>80</Y>
					<Label><X>10</X><Y>0</Y></Label>
					<PublicFlag>true</PublicFlag>
					<PresentationFlag>true</PresentationFlag>
					<ShowLabel>false</ShowLabel>
					<DrawMode>SHAPE_DRAW_2D3D</DrawMode>
					<EmbeddedIcon>false</EmbeddedIcon>
					<Z>0</Z>
					<Rotation>0.0</Rotation>
					<Color>-12042869</Color>
					<Text><![CDATA[?]]></Text>
					<TextCode><![CDATA[format( getEngine().getRunCount() )]]></TextCode>
					<Font>
						<Name>SansSerif</Name>
						<Size>12</Size>
						<Style>0</Style>
					</Font>
					<Alignment>RIGHT</Alignment>
				</Text>
				<Text>
					<Id>1694830632434</Id>
					<Name><![CDATA[text3]]></Name>
					<X>50</X><Y>110</Y>
					<Label><X>10</X><Y>0</Y></Label>
					<PublicFlag>true</PublicFlag>
					<PresentationFlag>true</PresentationFlag>
					<ShowLabel>false</ShowLabel>
					<DrawMode>SHAPE_DRAW_2D3D</DrawMode>
					<EmbeddedIcon>false</EmbeddedIcon>
					<Z>0</Z>
					<Rotation>0.0</Rotation>
					<Color>-12566464</Color>
					<Text><![CDATA[参数]]></Text>
					<Font>
						<Name>SansSerif</Name>
						<Size>12</Size>
						<Style>1</Style>
					</Font>
					<Alignment>LEFT</Alignment>
				</Text>
				<Line>
					<Id>1694830632435</Id>
					<Name><![CDATA[line]]></Name>
					<X>40</X><Y>130</Y>
					<Label><X>10</X><Y>0</Y></Label>
					<PublicFlag>true</PublicFlag>
					<PresentationFlag>true</PresentationFlag>
					<ShowLabel>false</ShowLabel>
					<DrawMode>SHAPE_DRAW_2D3D</DrawMode>
					<EmbeddedIcon>false</EmbeddedIcon>
					<Z>0</Z>
					<ZHeight>10</ZHeight>
					<LineWidth>2</LineWidth>
					<LineColor>-12566464</LineColor>
					<LineMaterial>null</LineMaterial>
					<LineStyle>SOLID</LineStyle>
					<BeginArrowSize>1</BeginArrowSize>
					<BeginArrowStyle>0</BeginArrowStyle>
					<EndArrowSize>1</EndArrowSize>
					<EndArrowStyle>0</EndArrowStyle>
					<Dx>210</Dx>
					<Dy>0</Dy>
					<Dz>0</Dz>
				</Line>
				<Text>
					<Id>1694830632438</Id>
					<Name><![CDATA[text4]]></Name>
					<X>50</X><Y>140</Y>
					<Label><X>10</X><Y>0</Y></Label>
					<PublicFlag>true</PublicFlag>
					<PresentationFlag>true</PresentationFlag>
					<ShowLabel>false</ShowLabel>
					<DrawMode>SHAPE_DRAW_2D3D</DrawMode>
					<EmbeddedIcon>false</EmbeddedIcon>
					<Z>0</Z>
					<Rotation>0.0</Rotation>
					<Color>-12171190</Color>
					<Text><![CDATA[质量水平G1]]></Text>
					<Font>
						<Name>SansSerif</Name>
						<Size>12</Size>
						<Style>0</Style>
					</Font>
					<Alignment>LEFT</Alignment>
				</Text>
				<Text>
					<Id>1694830632439</Id>
					<Name><![CDATA[text5]]></Name>
					<X>240</X><Y>140</Y>
					<Label><X>10</X><Y>0</Y></Label>
					<PublicFlag>true</PublicFlag>
					<PresentationFlag>true</PresentationFlag>
					<ShowLabel>false</ShowLabel>
					<DrawMode>SHAPE_DRAW_2D3D</DrawMode>
					<EmbeddedIcon>false</EmbeddedIcon>
					<Z>0</Z>
					<Rotation>0.0</Rotation>
					<Color>-12042869</Color>
					<Text><![CDATA[?]]></Text>
					<TextCode><![CDATA[format( 质量水平G1 )]]></TextCode>
					<Font>
						<Name>SansSerif</Name>
						<Size>12</Size>
						<Style>0</Style>
					</Font>
					<Alignment>RIGHT</Alignment>
				</Text>
				<Control Type="EditBox">
				 	<EmbeddedIcon>false</EmbeddedIcon>				
					<Id>1694830632440</Id>
					<Name><![CDATA[edit_质量水平G1]]></Name>
					<X>50</X><Y>160</Y>
					<Label><X>0</X><Y>-10</Y></Label>
					<PublicFlag>true</PublicFlag>
					<PresentationFlag>true</PresentationFlag>
					<ShowLabel>false</ShowLabel>
					<DrawMode>SHAPE_DRAW_2D3D</DrawMode>
					<BasicProperties Width="190" Height="20">
                        <EmbeddedIcon>false</EmbeddedIcon>	
						<FillColor/>
						<TextColor>-12042869</TextColor>
						<Enabled>true</Enabled>
						<EnableExpression><![CDATA[getState() == IDLE]]></EnableExpression>
						<ActionCode><![CDATA[质量水平G1 = Double.parseDouble( value );]]></ActionCode>
					</BasicProperties>
					<ExtendedProperties>
						<Font Name="SansSerif" Size="12" Style="0"/>
						<DefaultValueCode><![CDATA[String.valueOf( 质量水平G1 )]]></DefaultValueCode>
						<LinkTo>false</LinkTo>
					</ExtendedProperties>
				</Control>
				<Text>
					<Id>1694830632446</Id>
					<Name><![CDATA[text6]]></Name>
					<X>350</X><Y>110</Y>
					<Label><X>10</X><Y>0</Y></Label>
					<PublicFlag>true</PublicFlag>
					<PresentationFlag>true</PresentationFlag>
					<ShowLabel>false</ShowLabel>
					<DrawMode>SHAPE_DRAW_2D3D</DrawMode>
					<EmbeddedIcon>false</EmbeddedIcon>
					<Z>0</Z>
					<Rotation>0.0</Rotation>
					<Color>-12566464</Color>
					<Text><![CDATA[Total cost]]></Text>
					<Font>
						<Name>SansSerif</Name>
						<Size>12</Size>
						<Style>1</Style>
					</Font>
					<Alignment>LEFT</Alignment>
				</Text>
    			<Plot>
					<Id>1694830632447</Id>
					<Name><![CDATA[chart0]]></Name>
					<X>320</X><Y>110</Y>
					<Label><X>0</X><Y>-10</Y></Label>
					<PublicFlag>true</PublicFlag>
					<PresentationFlag>true</PresentationFlag>
					<ShowLabel>false</ShowLabel>
					<DrawMode>SHAPE_DRAW_2D3D</DrawMode>
					<AutoUpdate>false</AutoUpdate>
					<OccurrenceAtTime>true</OccurrenceAtTime>
					<OccurrenceDate>1694851200000</OccurrenceDate>
					<OccurrenceTime Class="CodeUnitValue">
						<Code><![CDATA[0]]></Code>
						<Unit Class="TimeUnits"><![CDATA[SECOND]]></Unit>
					</OccurrenceTime>
					<RecurrenceCode Class="CodeUnitValue">
						<Code><![CDATA[1]]></Code>
						<Unit Class="TimeUnits"><![CDATA[SECOND]]></Unit>
					</RecurrenceCode>
					<EmbeddedIcon>false</EmbeddedIcon>
					<Width>560</Width>
					<Height>290</Height>
					<BackgroundColor/>
					<BorderColor/>
					<OnSelectionChangeCode><![CDATA[if ( !programmatically ) {
	if ( selectedIndices.length == 1 ) {
		loadParametersOfRun( selectedIndices[0] );
	}
	chart1.setSelectedItemIndices( selectedIndices );
}
]]></OnSelectionChangeCode>
					<ChartArea>
						<XOffset>30</XOffset>
						<YOffset>20</YOffset>
						<Width>500</Width>
						<Height>210</Height>
						<BackgroundColor>-1</BackgroundColor>
						<BorderColor>-9868951</BorderColor>
						<GridColor>-12566464</GridColor>
					</ChartArea>
					<Legend>
						<Place>SOUTH</Place>
						<TextColor>-16777216</TextColor>
						<Size>40</Size>
					</Legend>
					<Labels>
						<HorLabelsPosition>DEFAULT</HorLabelsPosition>
						<VerLabelsPosition>DEFAULT</VerLabelsPosition>
						<TextColor>-12566464</TextColor>
					</Labels>
					<ShowLegend>true</ShowLegend>
					<VerScaleFromExpression><![CDATA[0]]></VerScaleFromExpression>
					<VerScaleToExpression><![CDATA[1]]></VerScaleToExpression>
					<VerScaleType>AUTO</VerScaleType>
					<DrawLine>true</DrawLine>
					<Interpolation>LINEAR</Interpolation>
					<SamplesToKeep>100</SamplesToKeep>
					<HorScaleFromExpression><![CDATA[0]]></HorScaleFromExpression>
					<HorScaleToExpression><![CDATA[1]]></HorScaleToExpression>
					<HorScaleType>AUTO</HorScaleType>
    			</Plot>
				<Text>
					<Id>1694830632449</Id>
					<Name><![CDATA[text7]]></Name>
					<X>350</X><Y>420</Y>
					<Label><X>10</X><Y>0</Y></Label>
					<PublicFlag>true</PublicFlag>
					<PresentationFlag>true</PresentationFlag>
					<ShowLabel>false</ShowLabel>
					<DrawMode>SHAPE_DRAW_2D3D</DrawMode>
					<EmbeddedIcon>false</EmbeddedIcon>
					<Z>0</Z>
					<Rotation>0.0</Rotation>
					<Color>-12566464</Color>
					<Text><![CDATA[Total profit]]></Text>
					<Font>
						<Name>SansSerif</Name>
						<Size>12</Size>
						<Style>1</Style>
					</Font>
					<Alignment>LEFT</Alignment>
				</Text>
    			<BarChart>
					<Id>1694830632450</Id>
					<Name><![CDATA[chart1]]></Name>
					<X>320</X><Y>420</Y>
					<Label><X>0</X><Y>-10</Y></Label>
					<PublicFlag>true</PublicFlag>
					<PresentationFlag>true</PresentationFlag>
					<ShowLabel>false</ShowLabel>
					<DrawMode>SHAPE_DRAW_2D3D</DrawMode>
					<AutoUpdate>false</AutoUpdate>
					<OccurrenceAtTime>true</OccurrenceAtTime>
					<OccurrenceDate>1694851200000</OccurrenceDate>
					<OccurrenceTime Class="CodeUnitValue">
						<Code><![CDATA[0]]></Code>
						<Unit Class="TimeUnits"><![CDATA[SECOND]]></Unit>
					</OccurrenceTime>
					<RecurrenceCode Class="CodeUnitValue">
						<Code><![CDATA[1]]></Code>
						<Unit Class="TimeUnits"><![CDATA[SECOND]]></Unit>
					</RecurrenceCode>
					<EmbeddedIcon>false</EmbeddedIcon>
					<Width>560</Width>
					<Height>290</Height>
					<BackgroundColor/>
					<BorderColor/>
					<OnSelectionChangeCode><![CDATA[if ( !programmatically ) {
	if ( selectedIndices.length == 1 ) {
		loadParametersOfRun( selectedIndices[0] );
	}
	chart0.setSelectedItemIndices( selectedIndices );
}
]]></OnSelectionChangeCode>
					<ChartArea>
						<XOffset>30</XOffset>
						<YOffset>20</YOffset>
						<Width>500</Width>
						<Height>210</Height>
						<BackgroundColor>-1</BackgroundColor>
						<BorderColor>-9868951</BorderColor>
						<GridColor>-12566464</GridColor>
					</ChartArea>
					<Legend>
						<Place>SOUTH</Place>
						<TextColor>-16777216</TextColor>
						<Size>40</Size>
					</Legend>
					<Labels>
						<HorLabelsPosition>DEFAULT</HorLabelsPosition>
						<VerLabelsPosition>DEFAULT</VerLabelsPosition>
						<TextColor>-12566464</TextColor>
					</Labels>
					<ShowLegend>true</ShowLegend>
					<ScaleFromExpression><![CDATA[0]]></ScaleFromExpression>
					<ScaleToExpression><![CDATA[1]]></ScaleToExpression>
					<ScaleType>AUTO</ScaleType>
					<Bars>
						<Direction>UP</Direction>
						<RelativeWidth>0.8</RelativeWidth>
					</Bars>
    			</BarChart>
				<Text>
					<Id>1696846474577</Id>
					<Name><![CDATA[text8]]></Name>
					<X>860</X><Y>340</Y>
					<Label><X>0</X><Y>-10</Y></Label>
					<PublicFlag>true</PublicFlag>
					<PresentationFlag>true</PresentationFlag>
					<ShowLabel>false</ShowLabel>
					<DrawMode>SHAPE_DRAW_2D</DrawMode>
					<EmbeddedIcon>false</EmbeddedIcon>
					<Z>0</Z>
					<Rotation>0.0</Rotation>
					<Color>-16777216</Color>
					<Text><![CDATA[t]]></Text>
					<Font>
						<Name>SansSerif</Name>
						<Size>10</Size>
						<Style>0</Style>
					</Font>
					<Alignment>LEFT</Alignment>
				</Text>
			</Presentation>

			<Parameters>			
				<Parameter>
					<ParameterName><![CDATA[质量水平G1]]></ParameterName>
					<ParameterValue Class="CodeValue">
						<Code><![CDATA[质量水平G1]]></Code>
					</ParameterValue>
				</Parameter>
				<Parameter>
					<ParameterName><![CDATA[总人数G1]]></ParameterName>
				</Parameter>
				<Parameter>
					<ParameterName><![CDATA[创新系数G1]]></ParameterName>
				</Parameter>
				<Parameter>
					<ParameterName><![CDATA[模仿系数G1]]></ParameterName>
				</Parameter>
				<Parameter>
					<ParameterName><![CDATA[总人数G2]]></ParameterName>
				</Parameter>
				<Parameter>
					<ParameterName><![CDATA[模仿系数G2]]></ParameterName>
				</Parameter>
				<Parameter>
					<ParameterName><![CDATA[创新系数G2]]></ParameterName>
				</Parameter>
				<Parameter>
					<ParameterName><![CDATA[上市时间]]></ParameterName>
				</Parameter>
				<Parameter>
					<ParameterName><![CDATA[总时间1]]></ParameterName>
				</Parameter>
				<Parameter>
					<ParameterName><![CDATA[总时间2]]></ParameterName>
				</Parameter>
				<Parameter>
					<ParameterName><![CDATA[调节系数]]></ParameterName>
				</Parameter>
				<Parameter>
					<ParameterName><![CDATA[价格G1]]></ParameterName>
				</Parameter>
				<Parameter>
					<ParameterName><![CDATA[价格G2]]></ParameterName>
				</Parameter>
				<Parameter>
					<ParameterName><![CDATA[贴现因子]]></ParameterName>
				</Parameter>
				<Parameter>
					<ParameterName><![CDATA[折扣系数]]></ParameterName>
				</Parameter>
				<Parameter>
					<ParameterName><![CDATA[质量水平G2]]></ParameterName>
				</Parameter>
				<Parameter>
					<ParameterName><![CDATA[订货提前期]]></ParameterName>
				</Parameter>
				<Parameter>
					<ParameterName><![CDATA[订货周期]]></ParameterName>
				</Parameter>
				<Parameter>
					<ParameterName><![CDATA[最大生产能力]]></ParameterName>
				</Parameter>
				<Parameter>
					<ParameterName><![CDATA[损耗系数]]></ParameterName>
				</Parameter>
				<Parameter>
					<ParameterName><![CDATA[调节系数1]]></ParameterName>
				</Parameter>
				<Parameter>
					<ParameterName><![CDATA[调节系数2]]></ParameterName>
				</Parameter>
				<Parameter>
					<ParameterName><![CDATA[库存系数G1]]></ParameterName>
				</Parameter>
				<Parameter>
					<ParameterName><![CDATA[库存系数G2]]></ParameterName>
				</Parameter>
				<Parameter>
					<ParameterName><![CDATA[成本系数]]></ParameterName>
				</Parameter>
				<Parameter>
					<ParameterName><![CDATA[缺货成本系数]]></ParameterName>
				</Parameter>
				<Parameter>
					<ParameterName><![CDATA[价格变化G1]]></ParameterName>
				</Parameter>
				<Parameter>
					<ParameterName><![CDATA[价格变化G2]]></ParameterName>
				</Parameter>
				<Parameter>
					<ParameterName><![CDATA[质量成本系数]]></ParameterName>
				</Parameter>
				<Parameter>
					<ParameterName><![CDATA[价格敏感系数]]></ParameterName>
				</Parameter>
			</Parameters>			
			<PresentationProperties>
				<EnableZoomAndPanning>true</EnableZoomAndPanning>
				<EnableDeveloperPanel>true</EnableDeveloperPanel>
				<ShowDeveloperPanelOnStart>false</ShowDeveloperPanelOnStart>
				<Title><![CDATA[Model10 : CompareRuns1]]></Title>	
			</PresentationProperties>
			<ModelTimeProperties>
				<StopOption><![CDATA[Stop at specified time]]></StopOption>
				<InitialDate><![CDATA[1692576000000]]></InitialDate>	
				<InitialTime><![CDATA[0.0]]></InitialTime>	
				<FinalDate><![CDATA[1783296000000]]></FinalDate>	
				<FinalTime><![CDATA[150.0]]></FinalTime>	
			</ModelTimeProperties>
		</CompareRunsExperiment>
		<!--   =========   Compare Runs Experiment   ========  -->
		<CompareRunsExperiment ActiveObjectClassId="1692611742937">
			<Id>1694832662596</Id>
			<Name><![CDATA[CompareRuns2]]></Name>
			<CommandLineArguments><![CDATA[]]></CommandLineArguments>
			<MaximumMemory>512</MaximumMemory>
			<RandomNumberGenerationType>fixedSeed</RandomNumberGenerationType>
			<CustomGeneratorCode>new Random()</CustomGeneratorCode>
			<AfterSimulationRunCode><![CDATA[parametersOfRuns.add( new Object[] { 价格G2 } );
int numberOfRuns = getEngine().getRunCount();
Color color = spectrumColor( (numberOfRuns * 4) % 21, 21 );
while ( chart0.getCount() >= parametersOfRuns.size() ) {
	chart0.remove( chart0.getCount() - 1 );
}
chart0.addDataSet( root.运营利润DS, "InitialPriceG2= " + 价格G2, color, true, Chart.INTERPOLATION_LINEAR, 1, Chart.POINT_NONE );
while ( chart1.getCount() >= parametersOfRuns.size() ) {
	chart1.remove( chart1.getCount() - 1 );
}
chart1.addDataSet( root.总利润DS, "InitialPriceG2= " + 价格G2, color, true, Chart.INTERPOLATION_LINEAR, 1, Chart.POINT_NONE );
while ( chart2.getCount() >= parametersOfRuns.size() ) {
	chart2.remove( chart2.getCount() - 1 );
}
chart2.addDataSet( root.利润G1DS, "InitialPriceG2= " + 价格G2, color, true, Chart.INTERPOLATION_LINEAR, 1, Chart.POINT_NONE );
while ( chart3.getCount() >= parametersOfRuns.size() ) {
	chart3.remove( chart3.getCount() - 1 );
}
chart3.addDataSet( root.利润G2DS, "InitialPriceG2= " + 价格G2, color, true, Chart.INTERPOLATION_LINEAR, 1, Chart.POINT_NONE );
while ( chart4.getCount() >= parametersOfRuns.size() ) {
	chart4.remove( chart4.getCount() - 1 );
}
DataItem chart4_item = new DataItem();
chart4_item.setValue( root.库存总成本 );
chart4.addDataItem( chart4_item, "InitialPriceG2= " + 价格G2, color );
]]></AfterSimulationRunCode>
			<SeedValue>1</SeedValue>
			<SelectionModeForSimultaneousEvents>LIFO</SelectionModeForSimultaneousEvents>
			<VmArgs><![CDATA[]]></VmArgs>
			<LoadRootFromSnapshot>false</LoadRootFromSnapshot>
			<Variables>
				<Variable Class="PlainVariable">
					<Id>1694832662603</Id>
					<Name><![CDATA[价格G2]]></Name>
					<X>-350</X><Y>145</Y>
					<Label><X>10</X><Y>0</Y></Label>
					<PublicFlag>false</PublicFlag>
					<PresentationFlag>false</PresentationFlag>
					<ShowLabel>false</ShowLabel>
					<Properties SaveInSnapshot="true" Constant="false" AccessType="public" StaticVariable="false">
						<Type><![CDATA[double]]></Type>        
						<InitialValue Class="CodeValue">
							<Code><![CDATA[3.52]]></Code>
						</InitialValue>
					</Properties>
				</Variable>
				<Variable Class="CollectionVariable">
					<Id>1694832662609</Id>
					<Name><![CDATA[parametersOfRuns]]></Name>
					<X>-350</X><Y>100</Y>
					<Label><X>10</X><Y>0</Y></Label>
					<PublicFlag>false</PublicFlag>
					<PresentationFlag>false</PresentationFlag>
					<ShowLabel>true</ShowLabel>
					<Properties SaveInSnapshot="true" AccessType="public" StaticVariable="false">
						<CollectionClass><![CDATA[java.util.ArrayList]]></CollectionClass>
						<ElementClass><![CDATA[Object[]]]></ElementClass>
						<ValueElementClass><![CDATA[String]]></ValueElementClass>
					</Properties>

				</Variable>
			</Variables>
			<Functions>
				<Function AccessType="default" StaticFunction="false">
					<ReturnModificator>VOID</ReturnModificator>
					<ReturnType><![CDATA[double]]></ReturnType>
					<Id>1694832662611</Id>
					<Name><![CDATA[loadParametersOfRun]]></Name>
					<X>-350</X><Y>130</Y>
					<Label><X>10</X><Y>0</Y></Label>
					<PublicFlag>false</PublicFlag>
					<PresentationFlag>false</PresentationFlag>
					<ShowLabel>true</ShowLabel>
					<Parameter>
						<Name><![CDATA[runNumber]]></Name>
						<Type><![CDATA[int]]></Type>
					</Parameter>
					<Body><![CDATA[if ( runNumber < 0 || runNumber >= parametersOfRuns.size() ) {
	traceln( "ERROR! Couldn't load parameters for run # " + runNumber );
	return;
}

Object[] values = parametersOfRuns.get( runNumber );

edit_价格G2.setText( String.valueOf( values[0] ), true );
]]></Body>
				</Function>
			</Functions>

			<Presentation>
				<Text>
					<Id>1694832662598</Id>
					<Name><![CDATA[text]]></Name>
					<X>40</X><Y>30</Y>
					<Label><X>10</X><Y>0</Y></Label>
					<PublicFlag>true</PublicFlag>
					<PresentationFlag>true</PresentationFlag>
					<ShowLabel>false</ShowLabel>
					<DrawMode>SHAPE_DRAW_2D3D</DrawMode>
					<EmbeddedIcon>false</EmbeddedIcon>
					<Z>0</Z>
					<Rotation>0.0</Rotation>
					<Color>-12490271</Color>
					<Text><![CDATA[Model10 : CompareRuns2]]></Text>
					<Font>
						<Name>SansSerif</Name>
						<Size>24</Size>
						<Style>0</Style>
					</Font>
					<Alignment>LEFT</Alignment>
				</Text>
				<Text>
					<Id>1694832662599</Id>
					<Name><![CDATA[text1]]></Name>
					<X>50</X><Y>80</Y>
					<Label><X>10</X><Y>0</Y></Label>
					<PublicFlag>true</PublicFlag>
					<PresentationFlag>true</PresentationFlag>
					<ShowLabel>false</ShowLabel>
					<DrawMode>SHAPE_DRAW_2D3D</DrawMode>
					<EmbeddedIcon>false</EmbeddedIcon>
					<Z>0</Z>
					<Rotation>0.0</Rotation>
					<Color>-12171190</Color>
					<Text><![CDATA[运行数：]]></Text>
					<Font>
						<Name>SansSerif</Name>
						<Size>12</Size>
						<Style>0</Style>
					</Font>
					<Alignment>LEFT</Alignment>
				</Text>
				<Text>
					<Id>1694832662600</Id>
					<Name><![CDATA[text2]]></Name>
					<X>240</X><Y>80</Y>
					<Label><X>10</X><Y>0</Y></Label>
					<PublicFlag>true</PublicFlag>
					<PresentationFlag>true</PresentationFlag>
					<ShowLabel>false</ShowLabel>
					<DrawMode>SHAPE_DRAW_2D3D</DrawMode>
					<EmbeddedIcon>false</EmbeddedIcon>
					<Z>0</Z>
					<Rotation>0.0</Rotation>
					<Color>-12042869</Color>
					<Text><![CDATA[?]]></Text>
					<TextCode><![CDATA[format( getEngine().getRunCount() )]]></TextCode>
					<Font>
						<Name>SansSerif</Name>
						<Size>12</Size>
						<Style>0</Style>
					</Font>
					<Alignment>RIGHT</Alignment>
				</Text>
				<Text>
					<Id>1694832662601</Id>
					<Name><![CDATA[text3]]></Name>
					<X>50</X><Y>110</Y>
					<Label><X>10</X><Y>0</Y></Label>
					<PublicFlag>true</PublicFlag>
					<PresentationFlag>true</PresentationFlag>
					<ShowLabel>false</ShowLabel>
					<DrawMode>SHAPE_DRAW_2D3D</DrawMode>
					<EmbeddedIcon>false</EmbeddedIcon>
					<Z>0</Z>
					<Rotation>0.0</Rotation>
					<Color>-12566464</Color>
					<Text><![CDATA[参数]]></Text>
					<Font>
						<Name>SansSerif</Name>
						<Size>12</Size>
						<Style>1</Style>
					</Font>
					<Alignment>LEFT</Alignment>
				</Text>
				<Line>
					<Id>1694832662602</Id>
					<Name><![CDATA[line]]></Name>
					<X>40</X><Y>130</Y>
					<Label><X>10</X><Y>0</Y></Label>
					<PublicFlag>true</PublicFlag>
					<PresentationFlag>true</PresentationFlag>
					<ShowLabel>false</ShowLabel>
					<DrawMode>SHAPE_DRAW_2D3D</DrawMode>
					<EmbeddedIcon>false</EmbeddedIcon>
					<Z>0</Z>
					<ZHeight>10</ZHeight>
					<LineWidth>2</LineWidth>
					<LineColor>-12566464</LineColor>
					<LineMaterial>null</LineMaterial>
					<LineStyle>SOLID</LineStyle>
					<BeginArrowSize>1</BeginArrowSize>
					<BeginArrowStyle>0</BeginArrowStyle>
					<EndArrowSize>1</EndArrowSize>
					<EndArrowStyle>0</EndArrowStyle>
					<Dx>210</Dx>
					<Dy>0</Dy>
					<Dz>0</Dz>
				</Line>
				<Text>
					<Id>1694832662605</Id>
					<Name><![CDATA[text4]]></Name>
					<X>50</X><Y>140</Y>
					<Label><X>10</X><Y>0</Y></Label>
					<PublicFlag>true</PublicFlag>
					<PresentationFlag>true</PresentationFlag>
					<ShowLabel>false</ShowLabel>
					<DrawMode>SHAPE_DRAW_2D3D</DrawMode>
					<EmbeddedIcon>false</EmbeddedIcon>
					<Z>0</Z>
					<Rotation>0.0</Rotation>
					<Color>-12171190</Color>
					<Text><![CDATA[价格G2]]></Text>
					<Font>
						<Name>SansSerif</Name>
						<Size>12</Size>
						<Style>0</Style>
					</Font>
					<Alignment>LEFT</Alignment>
				</Text>
				<Text>
					<Id>1694832662606</Id>
					<Name><![CDATA[text5]]></Name>
					<X>240</X><Y>140</Y>
					<Label><X>10</X><Y>0</Y></Label>
					<PublicFlag>true</PublicFlag>
					<PresentationFlag>true</PresentationFlag>
					<ShowLabel>false</ShowLabel>
					<DrawMode>SHAPE_DRAW_2D3D</DrawMode>
					<EmbeddedIcon>false</EmbeddedIcon>
					<Z>0</Z>
					<Rotation>0.0</Rotation>
					<Color>-12042869</Color>
					<Text><![CDATA[?]]></Text>
					<TextCode><![CDATA[format( 价格G2 )]]></TextCode>
					<Font>
						<Name>SansSerif</Name>
						<Size>12</Size>
						<Style>0</Style>
					</Font>
					<Alignment>RIGHT</Alignment>
				</Text>
				<Control Type="EditBox">
				 	<EmbeddedIcon>false</EmbeddedIcon>				
					<Id>1694832662607</Id>
					<Name><![CDATA[edit_价格G2]]></Name>
					<X>50</X><Y>160</Y>
					<Label><X>0</X><Y>-10</Y></Label>
					<PublicFlag>true</PublicFlag>
					<PresentationFlag>true</PresentationFlag>
					<ShowLabel>false</ShowLabel>
					<DrawMode>SHAPE_DRAW_2D3D</DrawMode>
					<BasicProperties Width="190" Height="20">
                        <EmbeddedIcon>false</EmbeddedIcon>	
						<FillColor/>
						<TextColor>-12042869</TextColor>
						<Enabled>true</Enabled>
						<EnableExpression><![CDATA[getState() == IDLE]]></EnableExpression>
						<ActionCode><![CDATA[价格G2 = Double.parseDouble( value );]]></ActionCode>
					</BasicProperties>
					<ExtendedProperties>
						<Font Name="SansSerif" Size="12" Style="0"/>
						<DefaultValueCode><![CDATA[String.valueOf( 价格G2 )]]></DefaultValueCode>
						<LinkTo>false</LinkTo>
					</ExtendedProperties>
				</Control>
				<Text>
					<Id>1694832662613</Id>
					<Name><![CDATA[text6]]></Name>
					<X>350</X><Y>110</Y>
					<Label><X>10</X><Y>0</Y></Label>
					<PublicFlag>true</PublicFlag>
					<PresentationFlag>true</PresentationFlag>
					<ShowLabel>false</ShowLabel>
					<DrawMode>SHAPE_DRAW_2D3D</DrawMode>
					<EmbeddedIcon>false</EmbeddedIcon>
					<Z>0</Z>
					<Rotation>0.0</Rotation>
					<Color>-12566464</Color>
					<Text><![CDATA[Total profit]]></Text>
					<Font>
						<Name>SansSerif</Name>
						<Size>12</Size>
						<Style>1</Style>
					</Font>
					<Alignment>LEFT</Alignment>
				</Text>
    			<Plot>
					<Id>1694832662614</Id>
					<Name><![CDATA[chart0]]></Name>
					<X>320</X><Y>110</Y>
					<Label><X>0</X><Y>-10</Y></Label>
					<PublicFlag>true</PublicFlag>
					<PresentationFlag>true</PresentationFlag>
					<ShowLabel>false</ShowLabel>
					<DrawMode>SHAPE_DRAW_2D3D</DrawMode>
					<AutoUpdate>false</AutoUpdate>
					<OccurrenceAtTime>true</OccurrenceAtTime>
					<OccurrenceDate>1694851200000</OccurrenceDate>
					<OccurrenceTime Class="CodeUnitValue">
						<Code><![CDATA[0]]></Code>
						<Unit Class="TimeUnits"><![CDATA[SECOND]]></Unit>
					</OccurrenceTime>
					<RecurrenceCode Class="CodeUnitValue">
						<Code><![CDATA[1]]></Code>
						<Unit Class="TimeUnits"><![CDATA[SECOND]]></Unit>
					</RecurrenceCode>
					<EmbeddedIcon>false</EmbeddedIcon>
					<Width>560</Width>
					<Height>290</Height>
					<BackgroundColor/>
					<BorderColor/>
					<OnSelectionChangeCode><![CDATA[if ( !programmatically ) {
	if ( selectedIndices.length == 1 ) {
		loadParametersOfRun( selectedIndices[0] );
	}
	chart1.setSelectedItemIndices( selectedIndices );
	chart2.setSelectedItemIndices( selectedIndices );
	chart3.setSelectedItemIndices( selectedIndices );
	chart4.setSelectedItemIndices( selectedIndices );
}
]]></OnSelectionChangeCode>
					<ChartArea>
						<XOffset>30</XOffset>
						<YOffset>20</YOffset>
						<Width>500</Width>
						<Height>210</Height>
						<BackgroundColor>-1</BackgroundColor>
						<BorderColor>-9868951</BorderColor>
						<GridColor>-12566464</GridColor>
					</ChartArea>
					<Legend>
						<Place>SOUTH</Place>
						<TextColor>-16777216</TextColor>
						<Size>40</Size>
					</Legend>
					<Labels>
						<HorLabelsPosition>DEFAULT</HorLabelsPosition>
						<VerLabelsPosition>DEFAULT</VerLabelsPosition>
						<TextColor>-12566464</TextColor>
					</Labels>
					<ShowLegend>true</ShowLegend>
					<VerScaleFromExpression><![CDATA[0]]></VerScaleFromExpression>
					<VerScaleToExpression><![CDATA[1]]></VerScaleToExpression>
					<VerScaleType>AUTO</VerScaleType>
					<DrawLine>true</DrawLine>
					<Interpolation>LINEAR</Interpolation>
					<SamplesToKeep>100</SamplesToKeep>
					<HorScaleFromExpression><![CDATA[0]]></HorScaleFromExpression>
					<HorScaleToExpression><![CDATA[1]]></HorScaleToExpression>
					<HorScaleType>AUTO</HorScaleType>
    			</Plot>
				<Text>
					<Id>1694832662616</Id>
					<Name><![CDATA[text7]]></Name>
					<X>350</X><Y>420</Y>
					<Label><X>10</X><Y>0</Y></Label>
					<PublicFlag>true</PublicFlag>
					<PresentationFlag>true</PresentationFlag>
					<ShowLabel>false</ShowLabel>
					<DrawMode>SHAPE_DRAW_2D3D</DrawMode>
					<EmbeddedIcon>false</EmbeddedIcon>
					<Z>0</Z>
					<Rotation>0.0</Rotation>
					<Color>-12566464</Color>
					<Text><![CDATA[Sales profit]]></Text>
					<Font>
						<Name>SansSerif</Name>
						<Size>12</Size>
						<Style>1</Style>
					</Font>
					<Alignment>LEFT</Alignment>
				</Text>
    			<Plot>
					<Id>1694832662617</Id>
					<Name><![CDATA[chart1]]></Name>
					<X>320</X><Y>420</Y>
					<Label><X>0</X><Y>-10</Y></Label>
					<PublicFlag>true</PublicFlag>
					<PresentationFlag>true</PresentationFlag>
					<ShowLabel>false</ShowLabel>
					<DrawMode>SHAPE_DRAW_2D3D</DrawMode>
					<AutoUpdate>false</AutoUpdate>
					<OccurrenceAtTime>true</OccurrenceAtTime>
					<OccurrenceDate>1694851200000</OccurrenceDate>
					<OccurrenceTime Class="CodeUnitValue">
						<Code><![CDATA[0]]></Code>
						<Unit Class="TimeUnits"><![CDATA[SECOND]]></Unit>
					</OccurrenceTime>
					<RecurrenceCode Class="CodeUnitValue">
						<Code><![CDATA[1]]></Code>
						<Unit Class="TimeUnits"><![CDATA[SECOND]]></Unit>
					</RecurrenceCode>
					<EmbeddedIcon>false</EmbeddedIcon>
					<Width>560</Width>
					<Height>290</Height>
					<BackgroundColor/>
					<BorderColor/>
					<OnSelectionChangeCode><![CDATA[if ( !programmatically ) {
	if ( selectedIndices.length == 1 ) {
		loadParametersOfRun( selectedIndices[0] );
	}
	chart0.setSelectedItemIndices( selectedIndices );
	chart2.setSelectedItemIndices( selectedIndices );
	chart3.setSelectedItemIndices( selectedIndices );
	chart4.setSelectedItemIndices( selectedIndices );
}
]]></OnSelectionChangeCode>
					<ChartArea>
						<XOffset>30</XOffset>
						<YOffset>20</YOffset>
						<Width>500</Width>
						<Height>210</Height>
						<BackgroundColor>-1</BackgroundColor>
						<BorderColor>-9868951</BorderColor>
						<GridColor>-12566464</GridColor>
					</ChartArea>
					<Legend>
						<Place>SOUTH</Place>
						<TextColor>-16777216</TextColor>
						<Size>40</Size>
					</Legend>
					<Labels>
						<HorLabelsPosition>DEFAULT</HorLabelsPosition>
						<VerLabelsPosition>DEFAULT</VerLabelsPosition>
						<TextColor>-12566464</TextColor>
					</Labels>
					<ShowLegend>true</ShowLegend>
					<VerScaleFromExpression><![CDATA[0]]></VerScaleFromExpression>
					<VerScaleToExpression><![CDATA[1]]></VerScaleToExpression>
					<VerScaleType>AUTO</VerScaleType>
					<DrawLine>true</DrawLine>
					<Interpolation>LINEAR</Interpolation>
					<SamplesToKeep>100</SamplesToKeep>
					<HorScaleFromExpression><![CDATA[0]]></HorScaleFromExpression>
					<HorScaleToExpression><![CDATA[1]]></HorScaleToExpression>
					<HorScaleType>AUTO</HorScaleType>
    			</Plot>
				<Text>
					<Id>1694832662619</Id>
					<Name><![CDATA[text8]]></Name>
					<X>350</X><Y>730</Y>
					<Label><X>10</X><Y>0</Y></Label>
					<PublicFlag>true</PublicFlag>
					<PresentationFlag>true</PresentationFlag>
					<ShowLabel>false</ShowLabel>
					<DrawMode>SHAPE_DRAW_2D3D</DrawMode>
					<EmbeddedIcon>false</EmbeddedIcon>
					<Z>0</Z>
					<Rotation>0.0</Rotation>
					<Color>-12566464</Color>
					<Text><![CDATA[Profit G1]]></Text>
					<Font>
						<Name>SansSerif</Name>
						<Size>12</Size>
						<Style>1</Style>
					</Font>
					<Alignment>LEFT</Alignment>
				</Text>
    			<Plot>
					<Id>1694832662620</Id>
					<Name><![CDATA[chart2]]></Name>
					<X>320</X><Y>730</Y>
					<Label><X>0</X><Y>-10</Y></Label>
					<PublicFlag>true</PublicFlag>
					<PresentationFlag>true</PresentationFlag>
					<ShowLabel>false</ShowLabel>
					<DrawMode>SHAPE_DRAW_2D3D</DrawMode>
					<AutoUpdate>false</AutoUpdate>
					<OccurrenceAtTime>true</OccurrenceAtTime>
					<OccurrenceDate>1694851200000</OccurrenceDate>
					<OccurrenceTime Class="CodeUnitValue">
						<Code><![CDATA[0]]></Code>
						<Unit Class="TimeUnits"><![CDATA[SECOND]]></Unit>
					</OccurrenceTime>
					<RecurrenceCode Class="CodeUnitValue">
						<Code><![CDATA[1]]></Code>
						<Unit Class="TimeUnits"><![CDATA[SECOND]]></Unit>
					</RecurrenceCode>
					<EmbeddedIcon>false</EmbeddedIcon>
					<Width>560</Width>
					<Height>290</Height>
					<BackgroundColor/>
					<BorderColor/>
					<OnSelectionChangeCode><![CDATA[if ( !programmatically ) {
	if ( selectedIndices.length == 1 ) {
		loadParametersOfRun( selectedIndices[0] );
	}
	chart0.setSelectedItemIndices( selectedIndices );
	chart1.setSelectedItemIndices( selectedIndices );
	chart3.setSelectedItemIndices( selectedIndices );
	chart4.setSelectedItemIndices( selectedIndices );
}
]]></OnSelectionChangeCode>
					<ChartArea>
						<XOffset>30</XOffset>
						<YOffset>20</YOffset>
						<Width>500</Width>
						<Height>210</Height>
						<BackgroundColor>-1</BackgroundColor>
						<BorderColor>-9868951</BorderColor>
						<GridColor>-12566464</GridColor>
					</ChartArea>
					<Legend>
						<Place>SOUTH</Place>
						<TextColor>-16777216</TextColor>
						<Size>40</Size>
					</Legend>
					<Labels>
						<HorLabelsPosition>DEFAULT</HorLabelsPosition>
						<VerLabelsPosition>DEFAULT</VerLabelsPosition>
						<TextColor>-12566464</TextColor>
					</Labels>
					<ShowLegend>true</ShowLegend>
					<VerScaleFromExpression><![CDATA[0]]></VerScaleFromExpression>
					<VerScaleToExpression><![CDATA[1]]></VerScaleToExpression>
					<VerScaleType>AUTO</VerScaleType>
					<DrawLine>true</DrawLine>
					<Interpolation>LINEAR</Interpolation>
					<SamplesToKeep>100</SamplesToKeep>
					<HorScaleFromExpression><![CDATA[0]]></HorScaleFromExpression>
					<HorScaleToExpression><![CDATA[1]]></HorScaleToExpression>
					<HorScaleType>AUTO</HorScaleType>
    			</Plot>
				<Text>
					<Id>1694832662622</Id>
					<Name><![CDATA[text9]]></Name>
					<X>350</X><Y>1040</Y>
					<Label><X>10</X><Y>0</Y></Label>
					<PublicFlag>true</PublicFlag>
					<PresentationFlag>true</PresentationFlag>
					<ShowLabel>false</ShowLabel>
					<DrawMode>SHAPE_DRAW_2D3D</DrawMode>
					<EmbeddedIcon>false</EmbeddedIcon>
					<Z>0</Z>
					<Rotation>0.0</Rotation>
					<Color>-12566464</Color>
					<Text><![CDATA[Profit G2]]></Text>
					<Font>
						<Name>SansSerif</Name>
						<Size>12</Size>
						<Style>1</Style>
					</Font>
					<Alignment>LEFT</Alignment>
				</Text>
    			<Plot>
					<Id>1694832662623</Id>
					<Name><![CDATA[chart3]]></Name>
					<X>320</X><Y>1040</Y>
					<Label><X>0</X><Y>-10</Y></Label>
					<PublicFlag>true</PublicFlag>
					<PresentationFlag>true</PresentationFlag>
					<ShowLabel>false</ShowLabel>
					<DrawMode>SHAPE_DRAW_2D3D</DrawMode>
					<AutoUpdate>false</AutoUpdate>
					<OccurrenceAtTime>true</OccurrenceAtTime>
					<OccurrenceDate>1694851200000</OccurrenceDate>
					<OccurrenceTime Class="CodeUnitValue">
						<Code><![CDATA[0]]></Code>
						<Unit Class="TimeUnits"><![CDATA[SECOND]]></Unit>
					</OccurrenceTime>
					<RecurrenceCode Class="CodeUnitValue">
						<Code><![CDATA[1]]></Code>
						<Unit Class="TimeUnits"><![CDATA[SECOND]]></Unit>
					</RecurrenceCode>
					<EmbeddedIcon>false</EmbeddedIcon>
					<Width>560</Width>
					<Height>290</Height>
					<BackgroundColor/>
					<BorderColor/>
					<OnSelectionChangeCode><![CDATA[if ( !programmatically ) {
	if ( selectedIndices.length == 1 ) {
		loadParametersOfRun( selectedIndices[0] );
	}
	chart0.setSelectedItemIndices( selectedIndices );
	chart1.setSelectedItemIndices( selectedIndices );
	chart2.setSelectedItemIndices( selectedIndices );
	chart4.setSelectedItemIndices( selectedIndices );
}
]]></OnSelectionChangeCode>
					<ChartArea>
						<XOffset>30</XOffset>
						<YOffset>20</YOffset>
						<Width>500</Width>
						<Height>210</Height>
						<BackgroundColor>-1</BackgroundColor>
						<BorderColor>-9868951</BorderColor>
						<GridColor>-12566464</GridColor>
					</ChartArea>
					<Legend>
						<Place>SOUTH</Place>
						<TextColor>-16777216</TextColor>
						<Size>40</Size>
					</Legend>
					<Labels>
						<HorLabelsPosition>DEFAULT</HorLabelsPosition>
						<VerLabelsPosition>DEFAULT</VerLabelsPosition>
						<TextColor>-12566464</TextColor>
					</Labels>
					<ShowLegend>true</ShowLegend>
					<VerScaleFromExpression><![CDATA[0]]></VerScaleFromExpression>
					<VerScaleToExpression><![CDATA[1]]></VerScaleToExpression>
					<VerScaleType>AUTO</VerScaleType>
					<DrawLine>true</DrawLine>
					<Interpolation>LINEAR</Interpolation>
					<SamplesToKeep>100</SamplesToKeep>
					<HorScaleFromExpression><![CDATA[0]]></HorScaleFromExpression>
					<HorScaleToExpression><![CDATA[1]]></HorScaleToExpression>
					<HorScaleType>AUTO</HorScaleType>
    			</Plot>
				<Text>
					<Id>1694832662625</Id>
					<Name><![CDATA[text10]]></Name>
					<X>350</X><Y>1350</Y>
					<Label><X>10</X><Y>0</Y></Label>
					<PublicFlag>true</PublicFlag>
					<PresentationFlag>true</PresentationFlag>
					<ShowLabel>false</ShowLabel>
					<DrawMode>SHAPE_DRAW_2D3D</DrawMode>
					<EmbeddedIcon>false</EmbeddedIcon>
					<Z>0</Z>
					<Rotation>0.0</Rotation>
					<Color>-12566464</Color>
					<Text><![CDATA[Total cost]]></Text>
					<Font>
						<Name>SansSerif</Name>
						<Size>12</Size>
						<Style>1</Style>
					</Font>
					<Alignment>LEFT</Alignment>
				</Text>
    			<BarChart>
					<Id>1694832662626</Id>
					<Name><![CDATA[chart4]]></Name>
					<X>320</X><Y>1350</Y>
					<Label><X>0</X><Y>-10</Y></Label>
					<PublicFlag>true</PublicFlag>
					<PresentationFlag>true</PresentationFlag>
					<ShowLabel>false</ShowLabel>
					<DrawMode>SHAPE_DRAW_2D3D</DrawMode>
					<AutoUpdate>false</AutoUpdate>
					<OccurrenceAtTime>true</OccurrenceAtTime>
					<OccurrenceDate>1694851200000</OccurrenceDate>
					<OccurrenceTime Class="CodeUnitValue">
						<Code><![CDATA[0]]></Code>
						<Unit Class="TimeUnits"><![CDATA[SECOND]]></Unit>
					</OccurrenceTime>
					<RecurrenceCode Class="CodeUnitValue">
						<Code><![CDATA[1]]></Code>
						<Unit Class="TimeUnits"><![CDATA[SECOND]]></Unit>
					</RecurrenceCode>
					<EmbeddedIcon>false</EmbeddedIcon>
					<Width>560</Width>
					<Height>290</Height>
					<BackgroundColor/>
					<BorderColor/>
					<OnSelectionChangeCode><![CDATA[if ( !programmatically ) {
	if ( selectedIndices.length == 1 ) {
		loadParametersOfRun( selectedIndices[0] );
	}
	chart0.setSelectedItemIndices( selectedIndices );
	chart1.setSelectedItemIndices( selectedIndices );
	chart2.setSelectedItemIndices( selectedIndices );
	chart3.setSelectedItemIndices( selectedIndices );
}
]]></OnSelectionChangeCode>
					<ChartArea>
						<XOffset>30</XOffset>
						<YOffset>20</YOffset>
						<Width>500</Width>
						<Height>210</Height>
						<BackgroundColor>-1</BackgroundColor>
						<BorderColor>-9868951</BorderColor>
						<GridColor>-12566464</GridColor>
					</ChartArea>
					<Legend>
						<Place>SOUTH</Place>
						<TextColor>-16777216</TextColor>
						<Size>40</Size>
					</Legend>
					<Labels>
						<HorLabelsPosition>DEFAULT</HorLabelsPosition>
						<VerLabelsPosition>DEFAULT</VerLabelsPosition>
						<TextColor>-12566464</TextColor>
					</Labels>
					<ShowLegend>true</ShowLegend>
					<ScaleFromExpression><![CDATA[0]]></ScaleFromExpression>
					<ScaleToExpression><![CDATA[1]]></ScaleToExpression>
					<ScaleType>AUTO</ScaleType>
					<Bars>
						<Direction>UP</Direction>
						<RelativeWidth>0.8</RelativeWidth>
					</Bars>
    			</BarChart>
				<Text>
					<Id>1696932046233</Id>
					<Name><![CDATA[text11]]></Name>
					<X>860</X><Y>340</Y>
					<Label><X>0</X><Y>-10</Y></Label>
					<PublicFlag>true</PublicFlag>
					<PresentationFlag>true</PresentationFlag>
					<ShowLabel>false</ShowLabel>
					<DrawMode>SHAPE_DRAW_2D</DrawMode>
					<EmbeddedIcon>false</EmbeddedIcon>
					<Z>0</Z>
					<Rotation>0.0</Rotation>
					<Color>-16777216</Color>
					<Text><![CDATA[t]]></Text>
					<Font>
						<Name>SansSerif</Name>
						<Size>10</Size>
						<Style>0</Style>
					</Font>
					<Alignment>LEFT</Alignment>
				</Text>
				<Text>
					<Id>1696932073379</Id>
					<Name><![CDATA[text12]]></Name>
					<X>860</X><Y>960</Y>
					<Label><X>0</X><Y>-10</Y></Label>
					<PublicFlag>true</PublicFlag>
					<PresentationFlag>true</PresentationFlag>
					<ShowLabel>false</ShowLabel>
					<DrawMode>SHAPE_DRAW_2D</DrawMode>
					<EmbeddedIcon>false</EmbeddedIcon>
					<Z>0</Z>
					<Rotation>0.0</Rotation>
					<Color>-16777216</Color>
					<Text><![CDATA[t]]></Text>
					<Font>
						<Name>SansSerif</Name>
						<Size>10</Size>
						<Style>0</Style>
					</Font>
					<Alignment>LEFT</Alignment>
				</Text>
				<Text>
					<Id>1702982930185</Id>
					<Name><![CDATA[text13]]></Name>
					<X>860</X><Y>1270</Y>
					<Label><X>0</X><Y>-10</Y></Label>
					<PublicFlag>true</PublicFlag>
					<PresentationFlag>true</PresentationFlag>
					<ShowLabel>false</ShowLabel>
					<DrawMode>SHAPE_DRAW_2D</DrawMode>
					<EmbeddedIcon>false</EmbeddedIcon>
					<Z>0</Z>
					<Rotation>0.0</Rotation>
					<Color>-16777216</Color>
					<Text><![CDATA[t]]></Text>
					<Font>
						<Name>SansSerif</Name>
						<Size>10</Size>
						<Style>0</Style>
					</Font>
					<Alignment>LEFT</Alignment>
				</Text>
			</Presentation>

			<Parameters>			
				<Parameter>
					<ParameterName><![CDATA[价格G2]]></ParameterName>
					<ParameterValue Class="CodeValue">
						<Code><![CDATA[价格G2]]></Code>
					</ParameterValue>
				</Parameter>
				<Parameter>
					<ParameterName><![CDATA[总人数G1]]></ParameterName>
				</Parameter>
				<Parameter>
					<ParameterName><![CDATA[创新系数G1]]></ParameterName>
				</Parameter>
				<Parameter>
					<ParameterName><![CDATA[模仿系数G1]]></ParameterName>
				</Parameter>
				<Parameter>
					<ParameterName><![CDATA[总人数G2]]></ParameterName>
				</Parameter>
				<Parameter>
					<ParameterName><![CDATA[模仿系数G2]]></ParameterName>
				</Parameter>
				<Parameter>
					<ParameterName><![CDATA[创新系数G2]]></ParameterName>
				</Parameter>
				<Parameter>
					<ParameterName><![CDATA[上市时间]]></ParameterName>
				</Parameter>
				<Parameter>
					<ParameterName><![CDATA[总时间1]]></ParameterName>
				</Parameter>
				<Parameter>
					<ParameterName><![CDATA[总时间2]]></ParameterName>
				</Parameter>
				<Parameter>
					<ParameterName><![CDATA[调节系数]]></ParameterName>
				</Parameter>
				<Parameter>
					<ParameterName><![CDATA[价格G1]]></ParameterName>
				</Parameter>
				<Parameter>
					<ParameterName><![CDATA[贴现因子]]></ParameterName>
				</Parameter>
				<Parameter>
					<ParameterName><![CDATA[折扣系数]]></ParameterName>
				</Parameter>
				<Parameter>
					<ParameterName><![CDATA[质量水平G1]]></ParameterName>
				</Parameter>
				<Parameter>
					<ParameterName><![CDATA[质量水平G2]]></ParameterName>
				</Parameter>
				<Parameter>
					<ParameterName><![CDATA[订货提前期]]></ParameterName>
				</Parameter>
				<Parameter>
					<ParameterName><![CDATA[订货周期]]></ParameterName>
				</Parameter>
				<Parameter>
					<ParameterName><![CDATA[最大生产能力]]></ParameterName>
				</Parameter>
				<Parameter>
					<ParameterName><![CDATA[损耗系数]]></ParameterName>
				</Parameter>
				<Parameter>
					<ParameterName><![CDATA[调节系数1]]></ParameterName>
				</Parameter>
				<Parameter>
					<ParameterName><![CDATA[调节系数2]]></ParameterName>
				</Parameter>
				<Parameter>
					<ParameterName><![CDATA[库存系数G1]]></ParameterName>
				</Parameter>
				<Parameter>
					<ParameterName><![CDATA[库存系数G2]]></ParameterName>
				</Parameter>
				<Parameter>
					<ParameterName><![CDATA[成本系数]]></ParameterName>
				</Parameter>
				<Parameter>
					<ParameterName><![CDATA[缺货成本系数]]></ParameterName>
				</Parameter>
				<Parameter>
					<ParameterName><![CDATA[价格变化G1]]></ParameterName>
				</Parameter>
				<Parameter>
					<ParameterName><![CDATA[价格变化G2]]></ParameterName>
				</Parameter>
				<Parameter>
					<ParameterName><![CDATA[质量成本系数]]></ParameterName>
				</Parameter>
				<Parameter>
					<ParameterName><![CDATA[价格敏感系数]]></ParameterName>
				</Parameter>
			</Parameters>			
			<PresentationProperties>
				<EnableZoomAndPanning>true</EnableZoomAndPanning>
				<EnableDeveloperPanel>true</EnableDeveloperPanel>
				<ShowDeveloperPanelOnStart>false</ShowDeveloperPanelOnStart>
				<Title><![CDATA[Model10 : CompareRuns2]]></Title>	
			</PresentationProperties>
			<ModelTimeProperties>
				<StopOption><![CDATA[Stop at specified time]]></StopOption>
				<InitialDate><![CDATA[1692576000000]]></InitialDate>	
				<InitialTime><![CDATA[0.0]]></InitialTime>	
				<FinalDate><![CDATA[1783296000000]]></FinalDate>	
				<FinalTime><![CDATA[150.0]]></FinalTime>	
			</ModelTimeProperties>
		</CompareRunsExperiment>
		<!--   =========   Compare Runs Experiment   ========  -->
		<CompareRunsExperiment ActiveObjectClassId="1692611742937">
			<Id>1694834478845</Id>
			<Name><![CDATA[CompareRuns3]]></Name>
			<CommandLineArguments><![CDATA[]]></CommandLineArguments>
			<MaximumMemory>512</MaximumMemory>
			<RandomNumberGenerationType>fixedSeed</RandomNumberGenerationType>
			<CustomGeneratorCode>new Random()</CustomGeneratorCode>
			<AfterSimulationRunCode><![CDATA[parametersOfRuns.add( new Object[] { 价格G1 } );
int numberOfRuns = getEngine().getRunCount();
Color color = spectrumColor( (numberOfRuns * 4) % 21, 21 );
while ( chart0.getCount() >= parametersOfRuns.size() ) {
	chart0.remove( chart0.getCount() - 1 );
}
chart0.addDataSet( root.运营利润DS, "InitialPriceG1= " + 价格G1, color, true, Chart.INTERPOLATION_LINEAR, 1, Chart.POINT_NONE );
while ( chart1.getCount() >= parametersOfRuns.size() ) {
	chart1.remove( chart1.getCount() - 1 );
}
DataItem chart1_item = new DataItem();
chart1_item.setValue( root.库存总成本 );
chart1.addDataItem( chart1_item, "InitialPriceG1= " + 价格G1, color );
while ( chart2.getCount() >= parametersOfRuns.size() ) {
	chart2.remove( chart2.getCount() - 1 );
}
chart2.addDataSet( root.利润G1DS, "InitialPriceG1= " + 价格G1, color, true, Chart.INTERPOLATION_LINEAR, 1, Chart.POINT_NONE );
while ( chart3.getCount() >= parametersOfRuns.size() ) {
	chart3.remove( chart3.getCount() - 1 );
}
chart3.addDataSet( root.利润G2DS, "InitialPriceG1= " + 价格G1, color, true, Chart.INTERPOLATION_LINEAR, 1, Chart.POINT_NONE );
while ( chart4.getCount() >= parametersOfRuns.size() ) {
	chart4.remove( chart4.getCount() - 1 );
}
DataItem chart4_item = new DataItem();
chart4_item.setValue( root.总利润 );
chart4.addDataItem( chart4_item, "InitialPriceG1= " + 价格G1, color );
]]></AfterSimulationRunCode>
			<SeedValue>1</SeedValue>
			<SelectionModeForSimultaneousEvents>LIFO</SelectionModeForSimultaneousEvents>
			<VmArgs><![CDATA[]]></VmArgs>
[truncated: 358,563 more chars]
